# Supplementary material for: N′-[(1E)-1-(5-Chloro-2-hydroxy­phen­yl)propyl­idene]-4-methoxy­benzohydrazide
Source: Acta Crystallogr Sect E Struct Rep Online. 2009 Dec 16;66(Pt 1):o140. doi: 10.1107/S1600536809052878 (PMC2980101; doi:10.1107/S1600536809052878)
Supplement: Supplementary file 2 [file e-66-0o140-Isup2.hkl]

# 
# h,k,l, Fc-squared, Fo-squared, sigma(Fo-squared) and status flag 
# 
data_I
_shelx_title ' 071117b in P2(1)' 
_shelx_refln_list_code          4 
_shelx_F_calc_maximum      111.57 
_exptl_crystal_F_000       348.00 
_reflns_d_resolution_high  0.8396 
 
loop_ 
 _symmetry_equiv_pos_as_xyz 
 'x, y, z' 
 '-x, y+1/2, -z' 
 
_cell_length_a     8.6313 
_cell_length_b     4.9373 
_cell_length_c    19.6095 
_cell_angle_alpha  90.000 
_cell_angle_beta  102.359 
_cell_angle_gamma  90.000 
 
_shelx_F_squared_multiplier     1.000 
 
loop_ 
 _refln_index_h 
 _refln_index_k 
 _refln_index_l 
 _refln_F_squared_calc 
 _refln_F_squared_meas 
 _refln_F_squared_sigma 
 _refln_observed_status 
   5  -5   0        0.68       -0.17      2.87 o 
   2  -4   0        6.09        7.15      3.02 o 
   3  -4   0       32.44       41.99      7.11 o 
   4  -4   0        8.13        9.41      2.50 o 
   5  -4   0       12.73       14.58      3.11 o 
   6  -4   0       17.59       14.93      3.17 o 
   7  -4   0       11.40        4.26      4.19 o 
   1  -3   0      359.55      379.41     13.24 o 
   2  -3   0       13.86       18.08      5.00 o 
   3  -3   0      112.42      102.03      8.53 o 
   4  -3   0       35.01       30.28      3.22 o 
   5  -3   0       27.93       24.51      3.03 o 
   6  -3   0        4.04        3.63      1.66 o 
   7  -3   0        4.13        9.43      3.47 o 
   0  -2   0     1861.67     1861.19     35.36 o 
   1  -2   0      464.68      499.57      9.53 o 
   2  -2   0      171.86      169.81      3.79 o 
   3  -2   0       11.38       13.60      1.91 o 
   4  -2   0        5.60        5.53      1.12 o 
   5  -2   0       22.29       18.20      1.89 o 
   6  -2   0       58.20       62.19      3.31 o 
   7  -2   0      199.20      199.51     13.31 o 
   8  -2   0       19.22       15.82      4.84 o 
   9  -2   0        8.42        6.10      4.77 o 
   1  -1   0      952.03      995.63     19.66 o 
   2  -1   0        6.74        6.49      0.75 o 
   3  -1   0      393.32      392.36      5.92 o 
   4  -1   0      215.89      222.32      4.46 o 
   5  -1   0       32.24       31.83      1.97 o 
   6  -1   0       33.70       33.27      2.23 o 
   7  -1   0      271.29      273.63      8.18 o 
   8  -1   0       32.15       27.99      5.63 o 
   9  -1   0       10.48       10.40      4.43 o 
   1   0   0      782.86      838.13     14.37 o 
   2   0   0     2091.77     2098.24     24.94 o 
   3   0   0       68.28       63.04      1.72 o 
   4   0   0      209.61      215.42      3.89 o 
   5   0   0        7.52        8.24      1.03 o 
   6   0   0        3.62        3.32      1.25 o 
   7   0   0        0.92       -0.69      2.57 o 
   8   0   0        2.19        1.94      3.05 o 
   9   0   0        6.72        4.79      4.20 o 
  10   0   0        0.31        3.26      4.89 o 
   1   1   0      924.12      963.11     18.37 o 
   2   1   0        7.15        8.35      1.35 o 
   3   1   0      387.11      387.64      5.59 o 
   4   1   0      213.68      211.62      4.15 o 
   5   1   0       32.00       34.79      2.13 o 
   6   1   0       31.57       33.85      4.07 o 
   8   1   0       32.89       27.34      6.15 o 
   9   1   0       10.43       10.04      4.50 o 
   1   2   0      459.50      499.61      9.38 o 
   2   2   0      164.41      167.37      6.72 o 
   3   2   0        9.75        5.56      1.69 o 
   4   2   0        5.87        6.32      1.10 o 
   5   2   0       23.08       23.27      1.90 o 
   6   2   0       58.12       53.93      6.18 o 
   7   2   0      202.59      210.74     12.23 o 
   8   2   0       18.62       13.08      4.98 o 
   9   2   0        8.64        9.07      5.34 o 
   1   3   0      350.11      373.54      9.17 o 
   2   3   0       14.95       17.98      3.19 o 
   3   3   0      112.32      102.81      6.36 o 
   4   3   0       33.12       33.28      3.05 o 
   5   3   0       27.92       25.41      2.24 o 
   6   3   0        4.34        9.02      3.47 o 
   7   3   0        4.26        4.50      3.79 o 
   8   3   0        3.68       -0.44      3.63 o 
   0   4   0       37.52       36.42      3.78 o 
   1   4   0        7.27        4.96      1.27 o 
   2   4   0        6.12        4.45      1.55 o 
   3   4   0       32.54       34.46      5.11 o 
   4   4   0        8.35       11.97      3.78 o 
   5   4   0       12.97       11.99      4.22 o 
   1   5   0        2.50        4.49      1.85 o 
   2   5   0       35.28       34.13      3.57 o 
   3   5   0        3.03       -0.07      1.80 o 
   4   5   0       14.38       17.71      3.86 o 
   5   5   0        0.67       -1.56      2.19 o 
  -5  -5   1        1.89        4.93      3.45 o 
  -4  -5   1        5.39        8.15      3.80 o 
   4  -5   1        0.25        0.38      2.66 o 
   5  -5   1        5.22        6.68      4.02 o 
  -7  -4   1        6.36        4.05      3.12 o 
  -6  -4   1        1.54       -0.04      1.83 o 
  -5  -4   1       39.80       36.44     12.27 o 
  -4  -4   1       24.69       26.33      3.55 o 
  -3  -4   1       43.77       50.19     10.49 o 
  -2  -4   1       47.75       49.16      6.19 o 
   1  -4   1       36.78       36.46      5.40 o 
   2  -4   1        4.95        8.47      3.19 o 
   3  -4   1       24.77       13.33      2.74 o 
   4  -4   1       32.12       23.52      3.58 o 
   5  -4   1       15.11        9.49      6.87 o 
   6  -4   1        4.31        0.42      2.19 o 
   7  -4   1        4.60        6.64      3.96 o 
  -8  -3   1        4.69       10.45      4.43 o 
  -7  -3   1        6.89        2.79      2.98 o 
  -6  -3   1       23.77       24.46      3.46 o 
  -5  -3   1       46.85       44.60      3.82 o 
  -4  -3   1       93.72       91.83      4.68 o 
  -3  -3   1      143.00      140.96      7.01 o 
  -2  -3   1       14.74       12.29      2.01 o 
  -1  -3   1      563.97      576.41     17.18 o 
   0  -3   1      100.24      104.83      6.53 o 
   1  -3   1       15.78       12.80      2.84 o 
   2  -3   1      156.68      161.35      5.96 o 
   3  -3   1       11.00        8.67      1.82 o 
   4  -3   1       75.18       85.55      3.56 o 
   5  -3   1        5.41        2.74      1.31 o 
   6  -3   1        7.16        6.99      1.80 o 
   7  -3   1        1.74       -0.48      2.47 o 
  -9  -2   1        0.07        5.67      3.97 o 
  -8  -2   1        8.51       12.06      4.45 o 
  -7  -2   1       15.77       18.66      3.26 o 
  -6  -2   1      162.59      167.70      4.95 o 
  -5  -2   1      206.10      190.72      4.98 o 
  -4  -2   1       67.21       68.12      2.73 o 
  -3  -2   1      105.44       97.69      3.00 o 
  -2  -2   1      368.89      373.00      6.00 o 
  -1  -2   1      561.49      541.65     10.09 o 
   0  -2   1      278.14      276.67      9.27 o 
   1  -2   1      278.91      315.09     10.10 o 
   2  -2   1     1300.81     1286.86     15.14 o 
   3  -2   1      233.11      255.51      5.28 o 
   4  -2   1        7.23        6.54      1.19 o 
   5  -2   1        6.66        7.92      1.47 o 
   6  -2   1        2.24        3.10      1.20 o 
   7  -2   1      119.23      126.74      6.00 o 
   8  -2   1        0.64        0.56      3.20 o 
   9  -2   1        3.55        7.99      4.66 o 
  -9  -1   1        9.13        3.76      4.21 o 
  -8  -1   1       23.49       24.38      5.27 o 
  -7  -1   1       29.01       28.57      6.84 o 
  -6  -1   1       69.02       72.67      4.65 o 
  -5  -1   1      250.32      252.87      5.09 o 
  -4  -1   1      173.32      184.86      5.89 o 
  -3  -1   1       89.14       89.16      2.45 o 
  -2  -1   1      326.72      326.10      4.79 o 
  -1  -1   1      199.35      211.82      3.46 o 
   0  -1   1     3438.56     3344.64     65.48 o 
   1  -1   1      124.87      131.17      3.59 o 
   2  -1   1      419.04      436.26      6.04 o 
   3  -1   1       39.49       36.03      1.64 o 
   4  -1   1      215.59      211.02      4.40 o 
   5  -1   1       72.27       76.51      2.81 o 
   6  -1   1      347.73      353.27      6.88 o 
   7  -1   1      182.83      181.70     10.60 o 
   8  -1   1        8.16        5.55      3.86 o 
   9  -1   1       18.01       16.89      5.65 o 
 -10   0   1        0.49        2.29      4.46 o 
  -9   0   1        0.73        5.01      4.07 o 
  -8   0   1        1.77        1.30      3.15 o 
  -7   0   1      112.31      129.35      5.23 o 
  -6   0   1       43.58       41.93      2.98 o 
  -5   0   1     1307.78     1392.28     15.62 o 
  -4   0   1      180.16      182.10      3.66 o 
  -3   0   1        9.64        9.98      0.75 o 
  -2   0   1       41.65       41.51      2.18 o 
   0   0   1        5.10       -0.19      0.13 o 
   1   0   1     2007.45     2009.64     33.00 o 
   2   0   1     2955.62     2801.46     34.91 o 
   3   0   1     1055.12     1035.44     11.32 o 
   4   0   1        0.99        2.71      0.64 o 
   5   0   1       38.44       36.38      1.82 o 
   6   0   1       76.07       83.84      2.88 o 
   7   0   1       26.69       25.64      5.21 o 
   8   0   1        2.49        4.06      3.48 o 
   9   0   1       46.54       47.67      8.12 o 
  -9   1   1        9.62       11.04      5.23 o 
  -8   1   1       22.52       15.48      4.75 o 
  -7   1   1       29.90       30.15      5.49 o 
  -6   1   1       71.39       68.68      7.57 o 
  -5   1   1      249.72      243.25      4.77 o 
  -4   1   1      177.07      190.12      3.81 o 
  -3   1   1       92.80       93.12      2.66 o 
  -2   1   1      324.34      321.91      7.70 o 
  -1   1   1      198.42      198.64      4.15 o 
   0   1   1     3437.11     3362.78     55.67 o 
   1   1   1      120.71      119.52      4.26 o 
   2   1   1      414.20      435.13      7.24 o 
   3   1   1       35.84       33.23      1.46 o 
   4   1   1      214.31      206.48      4.06 o 
   5   1   1       72.10       72.82      6.21 o 
   6   1   1      343.51      360.96      8.62 o 
   8   1   1        8.14       13.62      4.97 o 
   9   1   1       18.14       21.29      6.11 o 
  -9   2   1        0.07       -1.73      3.76 o 
  -8   2   1        8.18       10.98      4.53 o 
  -7   2   1       16.18       17.11      4.68 o 
  -6   2   1      161.33      174.47      5.90 o 
  -5   2   1      203.49      195.96      4.66 o 
  -4   2   1       69.13       65.31      3.77 o 
  -3   2   1      110.68      102.75      5.05 o 
  -2   2   1      380.93      375.26      7.71 o 
  -1   2   1      562.49      562.09     10.62 o 
   0   2   1      279.74      281.76      6.54 o 
   1   2   1      277.40      303.62      9.69 o 
   2   2   1     1321.23     1331.05     26.29 o 
   3   2   1      230.79      235.57      6.01 o 
   4   2   1        6.62        7.76      1.14 o 
   5   2   1        5.68        7.09      1.51 o 
   6   2   1        2.29        3.60      1.98 o 
   7   2   1      117.06      108.81      9.55 o 
   8   2   1        0.74        5.42      4.16 o 
   9   2   1        3.58        1.07      4.14 o 
  -8   3   1        4.47        3.52      4.46 o 
  -7   3   1        6.93        9.12      3.82 o 
  -6   3   1       22.42       23.44      4.77 o 
  -5   3   1       46.92       47.01      2.82 o 
  -4   3   1       97.90       93.79      5.94 o 
  -3   3   1      143.52      129.29      7.10 o 
  -2   3   1       14.18       13.80      3.25 o 
  -1   3   1      564.56      590.79      8.51 o 
   0   3   1      100.55      101.03      6.07 o 
   1   3   1       18.03       21.76      3.64 o 
   2   3   1      155.14      175.77      8.39 o 
   3   3   1       10.26       12.40      1.97 o 
   4   3   1       75.09       79.75      4.96 o 
   5   3   1        5.34        5.79      2.08 o 
   6   3   1        6.82        8.17      3.54 o 
   7   3   1        1.66       -2.11      2.87 o 
   8   3   1        8.24        2.09      4.08 o 
  -5   4   1       40.06       52.61      6.05 o 
  -4   4   1       24.44       24.82      4.80 o 
  -3   4   1       44.23       37.36      4.50 o 
  -2   4   1       47.76       45.49      3.33 o 
  -1   4   1       13.56        9.93      1.57 o 
   0   4   1       44.38       44.82      2.85 o 
   1   4   1       36.55       36.74      3.09 o 
   2   4   1        5.48        7.40      3.20 o 
   3   4   1       24.15       29.13      4.98 o 
   4   4   1       31.93       40.46      5.56 o 
   5   4   1       15.73       16.73      4.49 o 
  -5   5   1        1.89       -0.75      1.92 o 
  -4   5   1        5.43        1.39      1.87 o 
  -3   5   1       76.44       77.57      4.87 o 
  -2   5   1       34.78       34.62      3.59 o 
  -1   5   1        5.05        3.74      1.72 o 
   0   5   1       13.30       15.66      2.98 o 
   1   5   1       16.91       24.63      3.29 o 
   2   5   1        4.04        2.11      1.81 o 
   3   5   1       15.40       11.42      2.60 o 
   4   5   1        0.30       -0.56      3.37 o 
   5   5   1        5.16        1.30      4.29 o 
  -5  -5   2        2.61       -1.31      2.85 o 
  -4  -5   2        0.90        3.55      3.19 o 
  -3  -5   2        4.72        4.56      3.12 o 
   2  -5   2        8.96       14.22      4.58 o 
   3  -5   2       45.75       53.24      7.72 o 
   4  -5   2        4.25        2.68      3.70 o 
   5  -5   2        4.69       -0.65      3.22 o 
  -7  -4   2        8.53       10.20      4.51 o 
  -6  -4   2        6.48        3.34      2.92 o 
  -5  -4   2       21.80       26.10      5.21 o 
  -4  -4   2       34.14       30.73      5.44 o 
  -3  -4   2       12.96        9.43      3.12 o 
  -2  -4   2       22.49       15.27      4.02 o 
   0  -4   2       24.97       29.50      4.94 o 
   1  -4   2        3.79        1.52      2.05 o 
   2  -4   2       49.65       49.54      6.19 o 
   3  -4   2        2.70        3.57      2.77 o 
   4  -4   2       66.36       65.69      5.19 o 
   5  -4   2        3.82        4.23      4.86 o 
   6  -4   2        9.11        4.50      2.40 o 
   7  -4   2        0.09       -4.29      2.86 o 
  -8  -3   2       20.49       29.47      6.01 o 
  -7  -3   2        1.61        2.59      2.70 o 
  -6  -3   2      152.27      158.43      9.88 o 
  -5  -3   2       52.12       53.43      8.03 o 
  -4  -3   2        4.56        6.29      2.08 o 
  -3  -3   2       13.51       13.41      2.16 o 
  -2  -3   2       22.19       33.42      4.45 o 
  -1  -3   2      135.36      144.26      5.51 o 
   0  -3   2       77.53       78.67     10.82 o 
   1  -3   2       84.61       86.82      6.12 o 
   2  -3   2        0.32        0.85      1.36 o 
   3  -3   2        8.05       10.26      2.05 o 
   4  -3   2       31.15       36.81      2.78 o 
   5  -3   2       38.51       44.11      6.69 o 
   6  -3   2       14.03       16.74      4.35 o 
   7  -3   2        1.06        3.97      3.79 o 
  -9  -2   2        2.37        0.63      3.58 o 
  -8  -2   2        6.82        5.29      2.28 o 
  -7  -2   2       22.55       22.86      3.08 o 
  -6  -2   2      267.21      263.71      8.00 o 
  -5  -2   2      277.84      286.07      6.09 o 
  -4  -2   2       41.65       45.47      2.30 o 
  -3  -2   2      609.35      594.32      8.59 o 
  -2  -2   2       40.47       42.76      6.97 o 
  -1  -2   2        4.91        6.39      1.35 o 
   0  -2   2      357.09      358.78      9.11 o 
   1  -2   2       24.44       27.72      3.15 o 
   2  -2   2      397.43      410.76      9.16 o 
   3  -2   2       62.49       60.41      3.42 o 
   4  -2   2       58.78       60.79      2.75 o 
   5  -2   2       53.11       58.32      3.06 o 
   6  -2   2       61.38       66.28      4.14 o 
   7  -2   2       19.11       20.39      5.14 o 
   8  -2   2        5.27        5.57      3.87 o 
   9  -2   2        1.83       -1.00      3.92 o 
 -10  -1   2        3.78        1.55      4.28 o 
  -9  -1   2        1.68       -0.07      3.37 o 
  -8  -1   2       47.61       42.22      6.65 o 
  -7  -1   2       52.69       51.75      3.88 o 
  -6  -1   2       12.39       15.94      2.26 o 
  -5  -1   2      165.02      171.47      6.00 o 
  -4  -1   2       59.62       58.16      2.22 o 
  -3  -1   2       59.72       61.93      2.37 o 
  -2  -1   2     1578.87     1575.54     16.14 o 
  -1  -1   2     2989.51     2957.54     34.66 o 
   0  -1   2      367.92      370.37      6.17 o 
   1  -1   2     5837.16     5384.23     49.73 o 
   2  -1   2     4733.74     4818.60     45.30 o 
   3  -1   2       75.11       83.68      2.51 o 
   4  -1   2      162.36      162.80      3.87 o 
   5  -1   2       81.82       80.85      2.91 o 
   6  -1   2      130.02      139.44      6.56 o 
   7  -1   2       32.21       28.02      5.50 o 
   8  -1   2       10.44       12.24      4.75 o 
   9  -1   2        4.86        5.07      4.46 o 
 -10   0   2        0.14        1.65      3.91 o 
  -9   0   2        0.86       -4.82      3.21 o 
  -8   0   2       49.60       42.83      6.83 o 
  -7   0   2        8.12        7.62      1.82 o 
  -6   0   2       34.85       42.58      3.72 o 
  -5   0   2     1212.91     1235.02     18.76 o 
  -4   0   2       75.06       77.13      2.97 o 
  -3   0   2     1398.13     1390.82     16.91 o 
  -2   0   2       37.25       39.67      2.31 o 
   0   0   2      722.00      689.78     12.25 o 
   1   0   2       78.65       84.85      3.14 o 
   2   0   2      253.91      258.13      5.79 o 
   3   0   2       19.67       15.12      1.83 o 
   4   0   2        1.29        0.37      0.64 o 
   5   0   2      175.41      169.41      3.82 o 
   6   0   2       60.56       61.96      3.47 o 
   7   0   2      130.05      137.38      9.63 o 
   8   0   2        0.04       -0.13      3.23 o 
   9   0   2       21.82       21.71      6.10 o 
 -10   1   2        3.80        8.25      5.11 o 
  -9   1   2        1.81       -1.57      3.83 o 
  -8   1   2       48.33       46.19      7.36 o 
  -7   1   2       52.57       50.37      3.61 o 
  -6   1   2       14.25       13.89      2.02 o 
  -5   1   2      165.16      173.12      3.84 o 
  -4   1   2       55.13       53.59      2.24 o 
  -3   1   2       57.01       57.82      2.07 o 
  -2   1   2     1579.45     1575.50     19.52 o 
  -1   1   2     3001.35     2957.63     34.88 o 
   0   1   2      369.68      372.52      8.71 o 
   1   1   2     5766.29     5323.91     86.17 o 
   2   1   2     4730.23     4798.68     55.56 o 
   3   1   2       79.64       89.97      2.29 o 
   4   1   2      160.39      159.21      3.48 o 
   5   1   2       82.61       83.31      3.05 o 
   6   1   2      131.53      129.53      5.24 o 
   7   1   2       31.75       24.91      5.43 o 
   8   1   2       11.07        9.77      4.54 o 
   9   1   2        5.03        1.50      3.78 o 
  -9   2   2        2.26        7.28      4.42 o 
  -8   2   2        7.01        0.37      3.08 o 
  -7   2   2       22.40       21.26      4.99 o 
  -6   2   2      265.43      280.29      7.80 o 
  -5   2   2      275.44      277.67      6.54 o 
  -4   2   2       42.02       42.83      3.65 o 
  -3   2   2      601.40      594.05     14.50 o 
  -2   2   2       36.43       36.57      2.53 o 
  -1   2   2        4.20        2.77      0.96 o 
   0   2   2      368.55      372.78     10.91 o 
   1   2   2       23.82       24.98      1.62 o 
   2   2   2      392.53      411.79     18.92 o 
   3   2   2       58.81       65.17      5.85 o 
   4   2   2       60.31       62.83      3.59 o 
   5   2   2       53.39       58.56      3.81 o 
   6   2   2       61.58       53.55      4.07 o 
   7   2   2       18.04       27.33      5.85 o 
   8   2   2        5.01       -3.33      3.13 o 
   9   2   2        1.73       -2.64      3.29 o 
  -8   3   2       20.63       17.09      5.61 o 
  -7   3   2        1.77       -0.83      3.15 o 
  -6   3   2      151.30      157.39      6.19 o 
  -5   3   2       52.36       52.77      3.39 o 
  -4   3   2        4.10        6.57      2.44 o 
  -3   3   2       14.16       12.46      2.90 o 
  -2   3   2       21.21       21.35      1.71 o 
  -1   3   2      141.65      146.42      4.58 o 
   0   3   2       76.89       76.99      3.93 o 
   1   3   2       79.98       73.17      5.42 o 
   2   3   2        0.40        0.61      0.99 o 
   3   3   2        8.99       10.22      2.43 o 
   4   3   2       32.48       39.56      4.03 o 
   5   3   2       39.00       39.34      3.64 o 
   6   3   2       13.95       19.76      3.90 o 
   7   3   2        1.01        0.52      3.59 o 
   8   3   2       11.65       18.36      5.66 o 
  -7   4   2        8.81        0.72      3.66 o 
  -6   4   2        6.36        6.47      2.55 o 
  -5   4   2       20.95       20.74      2.67 o 
  -4   4   2       33.67       34.42      5.48 o 
  -3   4   2       12.99       10.37      2.31 o 
  -2   4   2       21.61       18.43      2.06 o 
  -1   4   2        9.38        8.70      1.60 o 
   0   4   2       26.44       26.85      4.35 o 
   1   4   2        3.70        2.80      2.45 o 
   2   4   2       50.14       48.61      6.01 o 
   3   4   2        2.99        3.82      2.73 o 
   4   4   2       66.85       58.15      6.44 o 
   5   4   2        3.86        6.19      3.57 o 
  -5   5   2        2.58        5.10      2.31 o 
  -4   5   2        0.86        3.24      3.27 o 
  -3   5   2        4.68        3.67      1.92 o 
  -2   5   2       96.42      108.49      5.35 o 
  -1   5   2       34.94       36.19      3.51 o 
   0   5   2        5.65        3.30      1.92 o 
   1   5   2       27.42       29.74      3.30 o 
   2   5   2        8.89        9.34      2.31 o 
   3   5   2       46.29       48.59      7.11 o 
   4   5   2        4.11        0.06      3.77 o 
   5   5   2        4.71        0.93      4.23 o 
  -5  -5   3        6.70        9.92      4.58 o 
  -4  -5   3       17.17       18.38      5.26 o 
  -3  -5   3       28.53       22.37      5.46 o 
   1  -5   3       30.83       36.60      6.39 o 
   2  -5   3        2.21        0.36      2.82 o 
   3  -5   3        5.09        1.20      3.02 o 
   4  -5   3       15.80       13.39      4.77 o 
  -7  -4   3        0.12       -1.20      2.55 o 
  -6  -4   3        1.11       -2.28      2.41 o 
  -5  -4   3        0.98       -1.47      1.76 o 
  -4  -4   3        6.91        3.12      2.76 o 
  -3  -4   3       76.03       80.72      7.84 o 
  -2  -4   3        1.01       -1.59      1.99 o 
  -1  -4   3       38.38       42.88      5.76 o 
   0  -4   3      119.93      129.10      8.86 o 
   1  -4   3       98.03      106.33      7.93 o 
   2  -4   3       10.73       12.11      3.73 o 
   3  -4   3       42.90       33.35      5.50 o 
   4  -4   3        8.64        6.89      3.43 o 
   5  -4   3        2.55        3.93      2.91 o 
   6  -4   3        0.84        1.21      2.15 o 
  -8  -3   3        4.71        0.50      2.77 o 
  -7  -3   3       12.02       11.35      3.92 o 
  -6  -3   3      100.07       90.15      8.19 o 
  -5  -3   3        3.99        2.47      1.48 o 
  -4  -3   3       81.16       83.00      6.97 o 
  -3  -3   3      212.26      209.58     10.20 o 
  -2  -3   3       45.14       46.26      5.06 o 
  -1  -3   3       62.62       63.28      3.88 o 
   0  -3   3      218.70      222.43      6.87 o 
   1  -3   3      113.97       87.47      6.18 o 
   2  -3   3       61.02       59.37      5.63 o 
   3  -3   3       14.92       15.02      2.73 o 
   4  -3   3       14.30       16.02      2.02 o 
   5  -3   3        2.75        4.41      1.47 o 
   6  -3   3        5.51        6.21      1.79 o 
   7  -3   3        0.77        2.65      4.00 o 
   8  -3   3        2.69        3.09      4.55 o 
  -9  -2   3        1.10        2.68      3.93 o 
  -8  -2   3       27.93       25.84      9.14 o 
  -7  -2   3       19.99       18.05      2.86 o 
  -6  -2   3      438.88      439.37     10.63 o 
  -5  -2   3      211.65      220.92      5.26 o 
  -4  -2   3       53.60       55.12      2.92 o 
  -3  -2   3       41.60       38.02      1.91 o 
  -2  -2   3      426.27      448.45      8.94 o 
  -1  -2   3       88.12       91.06      3.54 o 
   0  -2   3      396.37      388.23      8.58 o 
   1  -2   3     1041.78     1058.56     16.84 o 
   2  -2   3      909.82      940.19     15.12 o 
   3  -2   3       60.00       60.47      2.61 o 
   4  -2   3      103.32      111.97      3.72 o 
   5  -2   3       14.65       13.85      1.78 o 
   6  -2   3       17.21       16.09      2.90 o 
   7  -2   3        8.57        9.13      4.07 o 
   8  -2   3       10.05        9.79      4.41 o 
   9  -2   3        1.60        3.07      4.28 o 
 -10  -1   3        7.40        9.05      4.90 o 
  -9  -1   3        0.82        1.24      3.45 o 
  -8  -1   3        2.89        1.34      1.67 o 
  -7  -1   3        1.16        2.72      1.44 o 
  -6  -1   3       20.13       22.71      2.63 o 
  -5  -1   3       13.65       12.59      1.26 o 
  -4  -1   3      120.79      125.08      3.07 o 
  -3  -1   3      839.47      834.04      9.93 o 
  -2  -1   3      100.26      102.50      2.89 o 
  -1  -1   3      937.92      951.46     12.97 o 
   0  -1   3     1664.54     1660.41     20.51 o 
   1  -1   3    12409.49    11244.10    179.37 o 
   2  -1   3       49.13       52.47      5.84 o 
   3  -1   3       66.67       62.20      2.22 o 
   4  -1   3      246.95      249.27      5.08 o 
   5  -1   3       32.57       33.60      2.16 o 
   6  -1   3        5.19        9.15      1.94 o 
   7  -1   3       33.84       38.84      6.34 o 
   8  -1   3       55.45       50.16      7.68 o 
   9  -1   3       23.05       32.97      7.29 o 
 -10   0   3        3.59       -1.23      4.01 o 
  -9   0   3        1.73        1.72      3.30 o 
  -8   0   3        2.14        2.61      3.07 o 
  -7   0   3        9.95       13.00      3.58 o 
  -6   0   3        0.05        0.10      1.20 o 
  -5   0   3      130.21      146.40      3.01 o 
  -4   0   3      134.97      139.43      5.53 o 
  -3   0   3      838.67      883.94     17.65 o 
  -2   0   3       36.62       28.93      2.18 o 
   1   0   3    11320.49     9921.76    526.76 o 
   2   0   3     1201.57     1275.63     17.06 o 
   3   0   3      399.21      400.76      7.62 o 
   4   0   3       92.56       94.62      2.51 o 
   5   0   3        1.77        1.74      0.69 o 
   6   0   3       26.42       22.58      3.21 o 
   7   0   3       42.53       41.47      6.41 o 
   9   0   3        5.76        6.56      4.99 o 
 -10   1   3        7.42        5.42      5.08 o 
  -9   1   3        0.87        4.41      3.83 o 
  -8   1   3        3.21       -0.15      2.64 o 
  -7   1   3        1.42        1.52      1.41 o 
  -6   1   3       20.79       20.38      2.40 o 
  -5   1   3       13.67       17.31      1.49 o 
  -4   1   3      116.31      120.56      3.25 o 
  -3   1   3      841.72      841.87     11.60 o 
  -2   1   3       97.58      102.61      2.31 o 
  -1   1   3      948.01      949.36     17.99 o 
   0   1   3     1662.21     1658.03     29.08 o 
   1   1   3    12448.53    11483.65    149.00 o 
   2   1   3       51.17       55.59      2.46 o 
   3   1   3       65.69       58.46      2.91 o 
   4   1   3      250.75      259.08      4.52 o 
   5   1   3       33.06       39.43      5.26 o 
   6   1   3        5.98        6.14      2.75 o 
   7   1   3       34.06       22.83      5.22 o 
   8   1   3       55.80       53.16      7.83 o 
   9   1   3       22.54       30.54      6.85 o 
  -9   2   3        1.15        2.88      4.33 o 
  -8   2   3       28.58       26.34      5.76 o 
  -7   2   3       20.84       21.01      2.82 o 
  -6   2   3      441.90      440.26     13.24 o 
  -5   2   3      216.05      224.57     11.45 o 
  -4   2   3       53.44       53.11      2.65 o 
  -3   2   3       41.95       35.69      1.67 o 
  -2   2   3      425.09      452.24      8.83 o 
  -1   2   3       85.42       84.51      3.38 o 
   0   2   3      387.18      382.85     11.14 o 
   1   2   3     1043.67     1069.77     14.79 o 
   2   2   3      890.36      941.73     14.18 o 
   3   2   3       63.05       63.72      3.22 o 
   4   2   3      100.90      111.14     10.63 o 
   5   2   3       13.89       18.98      2.81 o 
   6   2   3       17.18       14.00      3.07 o 
   7   2   3        7.96        3.41      3.66 o 
   8   2   3        9.86        5.69      3.92 o 
   9   2   3        1.70        0.37      3.82 o 
  -8   3   3        4.93       -0.94      3.64 o 
  -7   3   3       11.70       13.66      4.55 o 
  -6   3   3      102.44       92.58      6.20 o 
  -5   3   3        4.03        6.08      1.65 o 
  -4   3   3       79.70       85.34      3.37 o 
  -3   3   3      213.70      219.17      6.03 o 
  -2   3   3       46.32       50.38      2.45 o 
  -1   3   3       61.98       64.63      3.88 o 
   1   3   3      113.24      112.32      6.58 o 
   2   3   3       61.88       67.35      3.21 o 
   3   3   3       13.92       14.59      2.07 o 
   4   3   3       14.19       20.23      2.69 o 
   5   3   3        2.63        5.42      2.17 o 
   6   3   3        6.02        3.78      2.37 o 
   7   3   3        0.73       -3.66      2.44 o 
   8   3   3        2.71        0.73      4.13 o 
  -7   4   3        0.13       -4.13      3.50 o 
  -6   4   3        1.04        1.33      1.83 o 
  -5   4   3        0.92       -0.99      1.39 o 
  -4   4   3        6.78        5.99      1.75 o 
  -3   4   3       77.28       78.28      4.14 o 
  -2   4   3        0.97       -0.60      0.95 o 
  -1   4   3       39.30       36.74      3.04 o 
   0   4   3      117.58      137.36      8.69 o 
   1   4   3       97.99       99.99      7.49 o 
   2   4   3       11.46       11.46      3.62 o 
   3   4   3       43.04       41.81      5.72 o 
   4   4   3        8.46        4.32      3.25 o 
   5   4   3        2.39        1.43      3.44 o 
   6   4   3        0.84       -2.62      3.70 o 
  -5   5   3        6.74        9.58      3.29 o 
  -4   5   3       16.92       17.59      2.89 o 
  -3   5   3       28.27       24.50      3.08 o 
  -2   5   3       27.56       37.12      3.68 o 
  -1   5   3       39.09       36.59      6.08 o 
   0   5   3        0.21       -0.40      1.46 o 
   1   5   3       30.08       32.78      4.37 o 
   2   5   3        2.11       -3.93      2.62 o 
   3   5   3        5.13        3.02      3.71 o 
   4   5   3       16.09        8.24      4.97 o 
  -5  -5   4        1.21        4.62      3.37 o 
  -4  -5   4        1.99        4.43      3.34 o 
  -3  -5   4       25.65       19.82      5.35 o 
  -2  -5   4      109.13      134.70     10.28 o 
   1  -5   4        1.04        0.16      2.55 o 
   2  -5   4       30.47       35.25      6.50 o 
   3  -5   4        6.76       11.59      4.26 o 
   4  -5   4        2.28       -3.44      3.07 o 
  -7  -4   4       14.95       21.18      5.48 o 
  -6  -4   4        1.78        7.49      3.42 o 
  -5  -4   4       11.73        7.08      3.27 o 
  -4  -4   4       47.31       46.07      6.68 o 
  -3  -4   4       17.87       24.87      5.01 o 
  -2  -4   4       96.69      111.21      8.22 o 
  -1  -4   4      124.40      121.68      8.40 o 
   0  -4   4       48.55       48.51      6.06 o 
   1  -4   4        6.47        5.83      2.80 o 
   2  -4   4        4.87        4.23      2.69 o 
   3  -4   4       25.56       22.32      4.75 o 
   4  -4   4       20.12       18.46      4.41 o 
   5  -4   4       25.67       30.81      5.76 o 
   6  -4   4        0.78        1.07      3.01 o 
  -8  -3   4       13.94       15.27      4.39 o 
  -7  -3   4       12.94       12.17      3.93 o 
  -6  -3   4        1.28        1.61      2.08 o 
  -5  -3   4      215.38      217.42     11.29 o 
  -4  -3   4      345.39      364.65     14.34 o 
  -3  -3   4      136.38      152.03      8.49 o 
  -2  -3   4       51.13       44.54      3.79 o 
  -1  -3   4      116.37      121.47      8.12 o 
   0  -3   4      301.24      305.21      8.23 o 
   1  -3   4       96.68      107.40      6.91 o 
   2  -3   4       43.64       41.56      4.91 o 
   3  -3   4       40.22       38.21      4.90 o 
   4  -3   4        3.84        8.93      3.00 o 
   5  -3   4        0.39        1.25      1.16 o 
   6  -3   4       11.21        8.94      2.05 o 
   7  -3   4        2.01        3.43      3.84 o 
   8  -3   4        7.62       14.84      5.85 o 
  -9  -2   4        7.60        6.56      2.73 o 
  -8  -2   4        1.43        1.52      2.26 o 
  -7  -2   4       21.28       20.64      2.94 o 
  -6  -2   4       46.05       45.89      3.67 o 
  -5  -2   4      132.09      127.55      3.92 o 
  -4  -2   4        9.89        8.78      1.57 o 
  -3  -2   4      568.44      597.63     22.17 o 
  -2  -2   4       63.37       59.91      2.93 o 
  -1  -2   4      198.42      200.95      5.56 o 
   0  -2   4      245.46      240.78     10.61 o 
   1  -2   4       28.14       32.43      2.56 o 
   2  -2   4       43.55       42.56      3.94 o 
   3  -2   4      986.40      981.55     13.13 o 
   4  -2   4       33.10       34.72      2.40 o 
   5  -2   4       16.15       12.88      2.13 o 
   6  -2   4       16.86       17.61      2.87 o 
   7  -2   4       36.59       33.73      6.41 o 
   8  -2   4       15.26       12.69      4.87 o 
 -10  -1   4        9.47       20.39      6.39 o 
  -9  -1   4        0.51       -3.36      2.71 o 
  -8  -1   4       23.40       22.67      3.15 o 
  -7  -1   4       38.57       40.46      3.57 o 
  -6  -1   4      299.36      313.26     10.76 o 
  -5  -1   4      143.81      148.19      3.50 o 
  -4  -1   4      795.96      814.39     13.27 o 
  -3  -1   4      336.36      335.54      9.86 o 
  -2  -1   4       33.54       33.99      1.74 o 
  -1  -1   4     1434.85     1384.01     39.74 o 
   0  -1   4       70.15       74.23      2.37 o 
   1  -1   4     1740.76     1706.21     31.28 o 
   2  -1   4      160.82      169.38      5.43 o 
   3  -1   4      779.49      736.24     14.04 o 
   4  -1   4      485.75      505.40      7.86 o 
   5  -1   4        0.94        0.22      0.78 o 
   6  -1   4       33.01       35.45      3.28 o 
   7  -1   4       29.65       23.53      5.44 o 
   8  -1   4       69.40       80.24      9.07 o 
   9  -1   4        0.34        6.70      4.53 o 
 -10   0   4       21.44       33.47      7.41 o 
  -9   0   4        0.52        2.72      3.41 o 
  -8   0   4       60.74       70.56      6.89 o 
  -7   0   4       25.15       23.47      2.81 o 
  -6   0   4       18.00       17.33      2.23 o 
  -5   0   4       80.50       74.01      4.43 o 
  -4   0   4     1914.89     2126.11     38.01 o 
  -3   0   4      747.67      755.92     15.94 o 
  -2   0   4       11.48       10.06      2.07 o 
  -1   0   4       44.10       48.95      1.66 o 
   0   0   4      177.80      180.33      5.27 o 
   1   0   4     4217.54     4263.42     49.44 o 
   2   0   4     1085.77     1092.17     23.46 o 
   3   0   4      659.39      673.96     11.31 o 
   4   0   4        1.46        1.00      0.91 o 
   5   0   4       12.19       15.76      2.05 o 
   6   0   4        0.64        0.70      1.12 o 
   7   0   4       10.96       10.39      4.16 o 
   8   0   4       11.39        7.15      4.15 o 
   9   0   4       11.70       16.96      5.84 o 
 -10   1   4        9.44        8.75      5.15 o 
  -9   1   4        0.38        3.68      3.90 o 
  -8   1   4       23.17       19.52      5.00 o 
  -7   1   4       36.87       38.89      3.62 o 
  -6   1   4      298.35      300.69     10.24 o 
  -5   1   4      143.60      138.29      3.59 o 
  -4   1   4      789.08      813.68      8.06 o 
  -3   1   4      341.00      336.71      3.68 o 
  -2   1   4       35.60       35.33      1.68 o 
  -1   1   4     1452.85     1411.91     24.97 o 
   0   1   4       70.84       78.30      3.65 o 
   1   1   4     1779.52     1745.57     43.74 o 
   2   1   4      164.73      173.38      4.61 o 
   3   1   4      784.92      773.10     12.63 o 
   4   1   4      485.75      502.31     10.24 o 
   5   1   4        0.97        3.03      1.40 o 
   6   1   4       33.27       39.92      3.52 o 
   7   1   4       29.86       19.22      4.76 o 
   8   1   4       68.17       50.35      7.81 o 
   9   1   4        0.29       -5.04      3.36 o 
  -9   2   4        7.66        6.78      4.34 o 
  -8   2   4        1.43       -0.41      3.07 o 
  -7   2   4       20.63       29.93      6.27 o 
  -6   2   4       45.50       44.55      4.49 o 
  -5   2   4      137.78      130.11      3.03 o 
  -4   2   4        9.77        9.20      1.01 o 
  -3   2   4      584.20      603.29      7.70 o 
  -2   2   4       59.91       56.56      3.01 o 
  -1   2   4      202.44      219.91      7.87 o 
   0   2   4      234.35      225.63      8.21 o 
   1   2   4       28.25       29.20      1.83 o 
   2   2   4       39.20       45.50      2.51 o 
   3   2   4      976.69      984.04     15.69 o 
   4   2   4       31.80       28.20      2.85 o 
   5   2   4       15.16       17.12      2.68 o 
   6   2   4       16.66       16.40      3.79 o 
   7   2   4       36.39       41.94      6.65 o 
   8   2   4       15.47        9.97      4.82 o 
  -8   3   4       14.26        3.97      4.12 o 
  -7   3   4       12.80       17.46      3.21 o 
  -6   3   4        1.15        4.25      2.09 o 
  -5   3   4      214.58      213.00      4.68 o 
  -4   3   4      342.20      351.16      7.17 o 
  -3   3   4      134.33      137.64      3.75 o 
  -2   3   4       50.76       52.22      3.54 o 
  -1   3   4      119.11      135.49      7.33 o 
   0   3   4      302.40      303.58     11.54 o 
   1   3   4       98.76       96.45      6.40 o 
   2   3   4       42.80       41.31      4.76 o 
   3   3   4       42.37       41.05      5.14 o 
   4   3   4        3.50        4.94      1.80 o 
   5   3   4        0.41       -0.22      2.12 o 
   6   3   4       11.44       15.24      8.06 o 
   7   3   4        1.97       -3.89      2.80 o 
   8   3   4        7.37        7.84      4.50 o 
  -7   4   4       14.55       24.10      6.55 o 
  -6   4   4        1.83        2.54      2.41 o 
  -5   4   4       11.08        7.87      2.69 o 
  -4   4   4       47.36       47.92      3.43 o 
  -3   4   4       18.53       21.98      2.46 o 
  -2   4   4       97.86      102.91      4.47 o 
  -1   4   4      123.32      109.30      7.91 o 
   0   4   4       49.32       46.64      5.99 o 
   1   4   4        6.48        7.60      3.06 o 
   2   4   4        4.62        1.21      2.70 o 
   3   4   4       25.23       22.64      4.72 o 
   4   4   4       20.31       14.92      4.61 o 
   5   4   4       25.86       25.44      5.71 o 
   6   4   4        0.77        1.62      3.99 o 
  -5   5   4        1.22        1.89      2.69 o 
  -4   5   4        1.95        2.26      2.26 o 
  -3   5   4       25.26       24.76      3.84 o 
  -2   5   4      109.85      117.30      5.54 o 
  -1   5   4        1.25       -0.64      1.57 o 
   0   5   4        6.31        7.83      2.10 o 
   1   5   4        0.95        0.02      3.18 o 
   2   5   4       30.47       18.93      5.22 o 
   3   5   4        6.50        6.84      4.47 o 
   4   5   4        2.18        2.48      4.11 o 
  -5  -5   5        5.49        7.40      4.57 o 
  -4  -5   5        5.12        4.80      3.49 o 
  -3  -5   5       23.89       24.73      5.76 o 
  -2  -5   5        5.74        8.83      3.66 o 
   0  -5   5       25.09       33.37      6.27 o 
   1  -5   5       16.35       26.52      5.78 o 
   2  -5   5        8.66       10.40      4.32 o 
   3  -5   5        3.98        6.22      3.96 o 
   4  -5   5        8.48        6.15      3.84 o 
  -7  -4   5        0.54       -2.09      2.81 o 
  -6  -4   5        0.41        2.48      2.90 o 
  -5  -4   5       51.77       48.44      7.08 o 
  -4  -4   5       46.27       49.37      6.90 o 
  -3  -4   5       29.52       28.43      5.48 o 
  -2  -4   5      102.24       99.84      8.33 o 
  -1  -4   5       87.51       84.40      5.37 o 
   0  -4   5       84.91       81.96      5.27 o 
   1  -4   5       30.47       22.36      4.66 o 
   2  -4   5       97.30      102.78      8.60 o 
   3  -4   5        9.46       10.05      3.48 o 
   4  -4   5       30.54       14.92      4.44 o 
   5  -4   5        0.11       -2.66      2.70 o 
   6  -4   5        4.18        2.37      3.65 o 
  -8  -3   5       86.09       83.09      8.83 o 
  -7  -3   5       44.35       54.71      7.20 o 
  -6  -3   5       74.44       88.11      8.11 o 
  -5  -3   5      318.52      298.33     13.47 o 
  -4  -3   5      170.64      161.18      9.32 o 
  -3  -3   5        4.87        4.02      1.90 o 
  -2  -3   5       19.00       11.83      1.97 o 
  -1  -3   5       45.36       41.84      5.01 o 
   0  -3   5       92.94      102.52      6.17 o 
   1  -3   5      212.33      212.89     17.74 o 
   2  -3   5       35.30       30.98      4.54 o 
   3  -3   5       25.63       33.64      4.82 o 
   4  -3   5        5.88        4.80      2.51 o 
   5  -3   5        6.83        7.23      2.14 o 
   6  -3   5       11.27        9.70      5.28 o 
   7  -3   5        5.70        4.96      2.74 o 
  -9  -2   5        4.42        3.77      2.35 o 
  -8  -2   5       19.66       25.14      3.61 o 
  -7  -2   5       29.64       35.40      5.60 o 
  -6  -2   5       50.56       54.14      4.47 o 
  -5  -2   5        1.01        3.14      2.40 o 
  -4  -2   5       53.56       50.45      2.94 o 
  -3  -2   5      275.60      303.05      7.46 o 
  -2  -2   5      117.34      122.28      4.31 o 
  -1  -2   5       52.83       45.45      2.75 o 
   0  -2   5      281.27      260.37      8.88 o 
   1  -2   5        0.85        0.84      0.75 o 
   2  -2   5      921.10      840.26     20.73 o 
   3  -2   5      511.13      492.94     12.09 o 
   4  -2   5        3.85        0.47      1.12 o 
   5  -2   5       39.62       39.87      4.35 o 
   6  -2   5       17.23       12.16      2.65 o 
   7  -2   5        6.15        7.99      2.58 o 
   8  -2   5        3.90        1.36      4.06 o 
 -10  -1   5        2.36        4.78      4.73 o 
  -9  -1   5        9.68        6.25      2.45 o 
  -8  -1   5        8.61        7.98      2.23 o 
  -7  -1   5       36.48       31.24      3.24 o 
  -6  -1   5       20.95       25.67      2.79 o 
  -5  -1   5        4.12        4.12      1.55 o 
  -4  -1   5      502.83      517.75     13.98 o 
  -3  -1   5       50.52       53.59      2.16 o 
  -2  -1   5     1114.97     1102.47     14.94 o 
  -1  -1   5       11.98        9.99      1.09 o 
   0  -1   5      222.42      230.17      4.87 o 
   1  -1   5      248.40      240.00      4.76 o 
   2  -1   5     1773.54     1734.58     23.82 o 
   3  -1   5      730.19      760.63     18.54 o 
   4  -1   5        3.78        4.14      0.94 o 
   5  -1   5       20.68       17.74      2.41 o 
   6  -1   5       82.72       78.74      4.69 o 
   7  -1   5        4.60        2.83      3.34 o 
   8  -1   5        2.67       -0.01      3.84 o 
   9  -1   5        8.39        1.71      4.64 o 
 -10   0   5        6.05        2.54      4.85 o 
  -9   0   5       41.20       37.29      7.33 o 
  -8   0   5        4.87        6.01      1.96 o 
  -7   0   5       38.87       45.95     10.62 o 
  -6   0   5       59.06       58.75      3.57 o 
  -5   0   5       41.64       35.96      3.48 o 
  -4   0   5       73.85       77.88      4.42 o 
  -3   0   5      519.80      501.59     12.14 o 
  -2   0   5      112.91      110.35      2.57 o 
  -1   0   5     2502.89     2367.97     27.87 o 
   0   0   5      169.75      162.29      5.40 o 
   1   0   5        7.99        4.82      1.00 o 
   2   0   5      143.13      119.87      3.79 o 
   3   0   5     1390.62     1383.73     22.65 o 
   4   0   5      139.97      144.22      4.92 o 
   5   0   5       28.80       31.91      2.84 o 
   6   0   5       14.99       15.47      2.34 o 
   7   0   5       12.31        5.57      3.42 o 
   8   0   5       31.26       32.55      6.72 o 
   9   0   5       12.62       12.09      5.82 o 
 -10   1   5        2.36        6.24      5.35 o 
  -9   1   5       10.27       15.17      5.43 o 
  -8   1   5        8.16       11.66      2.45 o 
  -7   1   5       38.18       36.52      7.45 o 
  -6   1   5       22.89       24.72      3.42 o 
  -5   1   5        3.93        5.71      2.04 o 
  -4   1   5      517.88      517.00      6.52 o 
  -3   1   5       52.93       56.21      2.18 o 
  -2   1   5     1094.74     1082.44     14.66 o 
  -1   1   5       13.82       10.00      1.59 o 
   0   1   5      217.66      228.89      7.05 o 
   1   1   5      241.42      242.35      7.08 o 
   2   1   5     1781.44     1792.48     23.60 o 
   3   1   5      720.51      779.89     13.18 o 
   4   1   5        2.94        1.99      3.88 o 
   5   1   5       20.28       24.27      2.78 o 
   6   1   5       82.74       95.07      4.99 o 
   7   1   5        4.59       -0.83      2.61 o 
   8   1   5        2.48       -1.40      3.11 o 
   9   1   5        8.16        4.82      4.47 o 
  -9   2   5        4.36        2.42      3.76 o 
  -8   2   5       20.76       25.03      5.46 o 
  -7   2   5       30.36       35.63      4.45 o 
  -6   2   5       50.92       53.75      4.96 o 
  -5   2   5        1.40        1.10      0.79 o 
  -4   2   5       54.00       51.30      1.93 o 
  -3   2   5      275.25      304.02      7.03 o 
  -2   2   5      122.77      124.86      5.80 o 
  -1   2   5       54.03       58.18      4.01 o 
   0   2   5      290.88      277.49      9.19 o 
   1   2   5        0.82        0.31      1.03 o 
   2   2   5      910.31      886.76     13.91 o 
   3   2   5      514.79      481.06      9.86 o 
   4   2   5        4.31        4.05      1.72 o 
   5   2   5       38.65       39.61      3.64 o 
   6   2   5       17.39       19.50      6.33 o 
   7   2   5        6.47        3.63      3.39 o 
   8   2   5        3.98        1.99      3.66 o 
  -8   3   5       85.62      100.69     10.46 o 
  -7   3   5       44.46       63.75      6.30 o 
  -6   3   5       74.97       73.22      6.22 o 
  -5   3   5      317.98      320.05      6.92 o 
  -4   3   5      168.78      170.35      4.15 o 
  -3   3   5        4.95        4.55      1.22 o 
  -2   3   5       18.04       18.96      3.36 o 
  -1   3   5       44.72       47.81      4.91 o 
   0   3   5       92.88      104.50      6.60 o 
   1   3   5      218.73      216.56      9.60 o 
   2   3   5       35.38       36.34      4.73 o 
   3   3   5       24.43       39.39      5.12 o 
   4   3   5        6.29        4.58      1.68 o 
   5   3   5        7.05        6.24      2.11 o 
   6   3   5       10.92       15.78      6.58 o 
   7   3   5        5.75        2.83      3.29 o 
  -7   4   5        0.62       -0.45      2.54 o 
  -6   4   5        0.42        1.97      2.36 o 
  -5   4   5       51.42       50.36      3.42 o 
  -4   4   5       46.62       42.95      4.06 o 
  -3   4   5       28.19       30.44      3.10 o 
  -2   4   5      101.69      106.85      4.42 o 
  -1   4   5       86.78       90.19      7.70 o 
   0   4   5       87.07       86.49      7.48 o 
   1   4   5       30.36       32.54      5.16 o 
   2   4   5       95.87      102.11      7.84 o 
   3   4   5        9.14        3.49      3.32 o 
   4   4   5       31.09       24.38      5.22 o 
   5   4   5        0.11        0.02      3.73 o 
   6   4   5        4.17        6.11      4.56 o 
  -5   5   5        5.45        7.27      4.07 o 
  -4   5   5        4.90        3.59      2.65 o 
  -3   5   5       23.83       23.38      5.08 o 
  -2   5   5        5.52        1.34      1.79 o 
  -1   5   5       92.11      100.32      5.28 o 
   0   5   5       25.26       26.10      5.37 o 
   1   5   5       16.73        9.41      4.09 o 
   2   5   5        8.57       10.26      4.46 o 
   3   5   5        3.97        3.55      4.04 o 
   4   5   5        8.30        7.33      4.68 o 
  -5  -5   6        2.33        3.02      3.50 o 
  -4  -5   6        2.33        1.83      3.15 o 
  -3  -5   6        3.38       -1.63      3.27 o 
  -2  -5   6       20.01       23.02      5.47 o 
  -1  -5   6       48.55       31.35      5.98 o 
   0  -5   6       32.83       34.80      6.50 o 
   1  -5   6       15.32       11.31      4.26 o 
   2  -5   6       30.00       30.05      6.41 o 
   3  -5   6        2.91        3.76      3.20 o 
   4  -5   6        1.27        1.91      3.87 o 
  -7  -4   6        7.24        8.54      4.12 o 
  -6  -4   6        9.19       10.02      4.15 o 
  -5  -4   6       19.92       24.29      5.36 o 
  -4  -4   6        0.01        0.05      2.34 o 
  -3  -4   6       86.16       84.37      8.14 o 
  -2  -4   6       64.54       66.14      4.91 o 
  -1  -4   6      111.65      117.56      8.35 o 
   0  -4   6       93.94       92.71      5.52 o 
   1  -4   6       39.03       45.66      6.12 o 
   2  -4   6       14.38       16.70      4.33 o 
   3  -4   6        4.93        7.97      3.47 o 
   4  -4   6       37.01       40.95      6.55 o 
   5  -4   6        8.44        6.77      3.84 o 
   6  -4   6        0.98       -0.93      3.28 o 
  -8  -3   6       15.71       20.95      5.19 o 
  -7  -3   6        5.96        2.71      2.92 o 
  -6  -3   6        2.63       -1.20      1.93 o 
  -5  -3   6      267.43      256.92     12.45 o 
  -4  -3   6       78.08       78.08      7.00 o 
  -3  -3   6        1.21       -0.33      0.80 o 
  -2  -3   6      199.62      214.28      6.98 o 
  -1  -3   6       36.27       31.16      2.98 o 
   0  -3   6       28.23       32.18      6.95 o 
   1  -3   6      169.28      164.42      5.87 o 
   2  -3   6       49.80       50.24      5.43 o 
   3  -3   6       74.32       67.00      6.27 o 
   4  -3   6        7.52        3.91      2.57 o 
   5  -3   6       16.82       18.41      3.16 o 
   6  -3   6        6.60       10.08      4.73 o 
   7  -3   6        0.91        0.44      2.37 o 
  -9  -2   6        0.62        1.44      2.50 o 
  -8  -2   6       47.96       50.03      4.66 o 
  -7  -2   6        4.50        4.06      1.80 o 
  -6  -2   6        6.72        9.38      2.00 o 
  -5  -2   6      189.94      185.92      6.04 o 
  -4  -2   6       84.73       90.72      6.41 o 
  -3  -2   6      539.15      550.34      7.91 o 
  -2  -2   6     1706.95     1790.86     24.92 o 
  -1  -2   6      124.02      123.63      6.00 o 
   0  -2   6      203.48      198.40      5.48 o 
   1  -2   6      118.96      105.75      4.68 o 
   2  -2   6     1378.11     1279.51     28.97 o 
   3  -2   6      307.59      317.09      8.30 o 
   4  -2   6       18.83       14.71      2.35 o 
   5  -2   6       44.78       46.16      4.02 o 
   6  -2   6        0.95       -0.44      1.97 o 
   7  -2   6        8.05        7.58      2.89 o 
   8  -2   6        0.43       -0.54      3.91 o 
 -10  -1   6        6.51        1.16      4.27 o 
  -9  -1   6       65.12       72.92      5.51 o 
  -8  -1   6        7.65        4.40      3.37 o 
  -7  -1   6        1.95        3.44      1.54 o 
  -6  -1   6       27.19       25.75      2.80 o 
  -5  -1   6       65.37       66.28      4.84 o 
  -4  -1   6       18.55       13.24      2.52 o 
  -3  -1   6       48.61       50.20      3.79 o 
  -2  -1   6       65.18       68.72      2.53 o 
  -1  -1   6      900.44      858.76     12.33 o 
   0  -1   6       86.64       84.14      2.96 o 
   1  -1   6      459.24      441.69     10.01 o 
   2  -1   6      924.41      880.92     21.03 o 
   3  -1   6       36.94       41.69      2.94 o 
   4  -1   6        1.78        0.93      1.15 o 
   5  -1   6        2.99        2.92      1.37 o 
   6  -1   6        5.39        4.69      1.70 o 
   7  -1   6        7.56        7.69      2.36 o 
   8  -1   6        1.94        2.86      4.00 o 
 -10   0   6       17.87        9.54      5.73 o 
  -9   0   6       43.12       48.70      4.60 o 
  -8   0   6       24.24       27.62      3.37 o 
  -7   0   6       35.44       43.46      3.67 o 
  -6   0   6       13.12       13.23      2.69 o 
  -5   0   6      231.95      230.96      8.57 o 
  -4   0   6      984.61     1036.02     22.05 o 
  -3   0   6      771.33      750.47     16.76 o 
  -2   0   6     2728.53     2696.50     31.76 o 
  -1   0   6        9.32        8.73      1.08 o 
   0   0   6       64.23       67.31      5.54 o 
   1   0   6      541.64      549.30      9.41 o 
   2   0   6      118.65      102.66      3.70 o 
   3   0   6      182.73      192.89      5.60 o 
   4   0   6       61.64       57.93      3.36 o 
   5   0   6      141.60      130.10      5.17 o 
   6   0   6        2.70        1.46      1.41 o 
   7   0   6        0.84       -0.04      1.63 o 
   8   0   6        7.07        0.73      3.16 o 
   9   0   6       84.71       83.82     10.62 o 
 -10   1   6        6.53       13.41      5.20 o 
  -9   1   6       64.19       74.59      9.18 o 
  -8   1   6        7.66       11.70      2.42 o 
  -7   1   6        1.57        1.35      1.68 o 
  -6   1   6       26.24       27.40      3.66 o 
  -5   1   6       66.56       58.69      4.29 o 
  -4   1   6       20.03       14.80      0.84 o 
  -3   1   6       50.30       51.36      2.18 o 
  -2   1   6       69.58       66.62      2.49 o 
  -1   1   6      901.82      863.84     12.39 o 
   0   1   6       89.94       78.51      4.21 o 
   1   1   6      455.37      419.23     16.20 o 
   2   1   6      920.60      912.06     14.32 o 
   3   1   6       33.49       40.79      4.39 o 
   4   1   6        2.00        4.67      2.31 o 
   5   1   6        2.80        0.44      1.43 o 
   6   1   6        4.94        5.84      2.09 o 
   7   1   6        7.56        6.83      3.35 o 
   8   1   6        2.08       -1.04      3.02 o 
  -9   2   6        0.61       -4.22      2.81 o 
  -8   2   6       48.96       53.15      4.57 o 
  -7   2   6        4.58        3.12      2.29 o 
  -6   2   6        7.41        6.21      2.38 o 
  -5   2   6      183.80      182.84      5.48 o 
  -4   2   6       84.22       85.06      2.44 o 
  -3   2   6      534.61      531.54     10.10 o 
  -2   2   6     1707.06     1824.65     34.48 o 
  -1   2   6      127.09      138.52      6.19 o 
   0   2   6      205.79      198.99      7.72 o 
   1   2   6      118.60      105.60      3.53 o 
   2   2   6     1396.37     1387.93     19.67 o 
   3   2   6      311.95      301.36      7.66 o 
   4   2   6       18.69       22.44      3.02 o 
   5   2   6       46.00       51.10      4.13 o 
   6   2   6        0.98       -1.29      1.73 o 
   7   2   6        8.43        6.40      3.86 o 
   8   2   6        0.45        0.76      3.69 o 
  -8   3   6       15.34       11.65      3.25 o 
  -7   3   6        6.32        5.65      3.16 o 
  -6   3   6        2.87        4.16      2.72 o 
  -5   3   6      269.01      278.73      7.96 o 
  -4   3   6       80.98       72.36      2.74 o 
  -3   3   6        1.15        0.47      1.42 o 
  -2   3   6      200.96      209.88      9.36 o 
  -1   3   6       36.72       24.71      3.86 o 
   0   3   6       28.11       27.41      4.07 o 
   1   3   6      166.72      159.74      8.34 o 
   2   3   6       50.28       63.76      5.87 o 
   3   3   6       73.63       69.35      6.41 o 
   4   3   6        7.10       13.33      4.06 o 
   5   3   6       16.36       12.90      2.67 o 
   6   3   6        7.03        6.39      2.61 o 
   7   3   6        0.89       -3.08      3.11 o 
  -7   4   6        7.46       10.27      3.94 o 
  -6   4   6        8.96       11.45      3.64 o 
  -5   4   6       20.90       21.66      5.06 o 
  -4   4   6        0.01        1.37      1.42 o 
  -3   4   6       84.15       85.25      5.58 o 
  -2   4   6       63.21       59.51      6.47 o 
  -1   4   6      113.62      106.43      8.07 o 
   1   4   6       39.02       46.91      6.23 o 
   2   4   6       13.97       10.57      4.11 o 
   3   4   6        4.85        4.12      3.40 o 
   4   4   6       36.98       44.56      6.77 o 
   5   4   6        8.61       -0.91      3.92 o 
   6   4   6        0.99       -2.58      3.86 o 
  -5   5   6        2.34       -1.12      3.34 o 
  -4   5   6        2.38        1.97      2.36 o 
  -3   5   6        3.38        8.04      2.18 o 
  -2   5   6       19.64       18.68      2.83 o 
  -1   5   6       47.73       45.00      4.00 o 
   0   5   6       32.51       25.66      5.77 o 
   1   5   6       15.06       17.59      4.94 o 
   2   5   6       30.09       34.94      6.83 o 
   3   5   6        2.95        1.02      3.89 o 
   4   5   6        1.28       -5.16      4.02 o 
  -5  -5   7        0.24       -1.71      2.34 o 
  -4  -5   7       11.06       14.45      4.78 o 
  -3  -5   7       54.86       53.95      7.93 o 
  -2  -5   7       12.98        7.56      3.45 o 
  -1  -5   7        6.09        3.66      2.21 o 
   0  -5   7        0.06        3.41      3.39 o 
   1  -5   7        1.98        0.65      3.16 o 
   2  -5   7        2.75        5.73      3.22 o 
   3  -5   7        2.27        7.19      3.79 o 
  -7  -4   7       12.49       21.72      5.49 o 
  -6  -4   7        2.89        0.87      2.85 o 
  -5  -4   7       13.31       14.19      4.37 o 
  -4  -4   7       81.19       92.84      8.86 o 
  -3  -4   7      177.91      168.86     10.76 o 
  -2  -4   7       16.20       18.21      5.59 o 
  -1  -4   7      247.45      242.24      8.57 o 
   0  -4   7       44.07       44.96      4.23 o 
   1  -4   7       83.49       84.67      7.88 o 
   2  -4   7       11.23        3.72      2.78 o 
   3  -4   7        3.00        3.98      2.95 o 
   4  -4   7        6.39        7.93      3.80 o 
   5  -4   7       12.35       20.60      5.76 o 
   6  -4   7        0.56       -1.49      3.36 o 
  -8  -3   7        8.56        9.71      4.02 o 
  -7  -3   7       22.53       28.28      5.44 o 
  -6  -3   7       15.68       21.01      4.59 o 
  -5  -3   7       78.76       77.49      7.35 o 
  -4  -3   7      143.61      142.29      8.83 o 
  -3  -3   7       11.53        7.32      3.18 o 
  -2  -3   7        6.68        9.48      4.41 o 
  -1  -3   7      110.54      116.24     25.95 o 
   0  -3   7       25.74       28.67      2.94 o 
   1  -3   7       28.90       35.20      3.14 o 
   2  -3   7        0.24        0.91      1.84 o 
   3  -3   7       69.03       60.20      6.28 o 
   4  -3   7      249.08      230.30     11.68 o 
   5  -3   7        7.58        8.13      3.34 o 
   6  -3   7       16.62       16.98      3.45 o 
   7  -3   7        0.90       -2.31      2.25 o 
  -9  -2   7        1.62       -0.33      2.69 o 
  -8  -2   7       53.94       63.51      5.10 o 
  -7  -2   7      137.30      138.09      6.73 o 
  -6  -2   7       39.77       40.90      3.55 o 
  -5  -2   7      188.96      176.58      5.91 o 
  -4  -2   7       42.32       42.27      2.09 o 
  -3  -2   7      551.18      563.59     10.85 o 
  -2  -2   7       99.12       99.98      4.01 o 
  -1  -2   7       47.33       46.35      6.77 o 
   0  -2   7      122.74      126.50      6.64 o 
   1  -2   7       15.25        9.39      2.68 o 
   2  -2   7      160.76      152.60      7.57 o 
   3  -2   7       55.36       55.55      5.13 o 
   4  -2   7      175.81      175.50      8.48 o 
   5  -2   7       29.35       25.66      3.32 o 
   6  -2   7        2.81        4.61      2.16 o 
   7  -2   7       12.01       12.63      3.12 o 
   8  -2   7        2.02        0.16      4.23 o 
 -10  -1   7        2.07       -0.59      3.96 o 
  -9  -1   7        6.53        6.79      2.46 o 
  -8  -1   7       10.00        9.52      2.32 o 
  -7  -1   7       24.41       25.05      3.04 o 
  -6  -1   7       81.16       85.07      4.34 o 
  -5  -1   7       49.14       53.23      4.82 o 
  -4  -1   7      180.94      180.13      4.52 o 
  -3  -1   7      652.88      694.97     10.82 o 
  -2  -1   7      870.35      882.84     12.96 o 
  -1  -1   7       13.92       11.94      1.30 o 
   0  -1   7       19.19       20.21      1.48 o 
   1  -1   7      217.24      215.85      4.93 o 
   2  -1   7      737.46      746.17     14.31 o 
   3  -1   7      207.36      176.46      8.20 o 
   4  -1   7      130.95      120.25      5.03 o 
   5  -1   7       18.33       21.63      2.77 o 
   6  -1   7        7.38        6.71      2.34 o 
   7  -1   7        5.58        3.01      2.30 o 
   8  -1   7        3.81        2.55      4.22 o 
 -10   0   7        3.85       13.91      5.57 o 
  -9   0   7       14.51       13.18      2.95 o 
  -8   0   7        4.04        8.43      3.98 o 
  -7   0   7       36.55       44.46      4.86 o 
  -6   0   7       23.99       20.36      3.32 o 
  -5   0   7        3.46        4.23      1.61 o 
  -4   0   7      320.10      326.77     10.34 o 
  -3   0   7      118.36      139.04      3.27 o 
  -2   0   7      348.76      340.80      6.11 o 
  -1   0   7       72.91       71.20      2.50 o 
   0   0   7     1650.12     1597.52     28.11 o 
   1   0   7       34.16       47.09      3.49 o 
   2   0   7      204.69      207.47      5.71 o 
   3   0   7       13.16       11.67      1.82 o 
   4   0   7      875.67      854.32     40.93 o 
   5   0   7      248.70      256.93      7.69 o 
   6   0   7       25.41       23.88      3.50 o 
   7   0   7       10.78       10.83      2.49 o 
   8   0   7        0.06        1.87      3.49 o 
 -10   1   7        2.03        1.37      4.47 o 
  -9   1   7        6.24        5.09      2.39 o 
  -8   1   7        9.80        5.86      2.80 o 
  -7   1   7       24.33       19.98      3.47 o 
  -6   1   7       82.74       90.62      5.85 o 
  -5   1   7       48.08       51.81      4.44 o 
  -4   1   7      184.25      185.35      4.40 o 
  -3   1   7      651.32      672.95     10.58 o 
  -2   1   7      891.13      877.89     12.87 o 
  -1   1   7       11.56       12.57      1.42 o 
   0   1   7       20.42       11.35      2.45 o 
   1   1   7      214.84      211.49      5.44 o 
   2   1   7      735.71      728.59     12.65 o 
   3   1   7      210.68      179.88      5.83 o 
   4   1   7      127.04      118.40      4.94 o 
   5   1   7       17.45       14.62      2.57 o 
   6   1   7        7.00       10.69      4.24 o 
   7   1   7        5.56        6.86      2.27 o 
   8   1   7        3.88        4.20      3.90 o 
  -9   2   7        1.58        2.38      3.92 o 
  -8   2   7       53.36       58.20      6.07 o 
  -7   2   7      138.38      139.43      8.10 o 
  -6   2   7       39.67       45.32      5.06 o 
  -5   2   7      193.12      184.03      5.45 o 
  -4   2   7       42.24       41.65      2.80 o 
  -3   2   7      549.21      566.51     10.56 o 
  -2   2   7       96.54      102.08      5.43 o 
  -1   2   7       45.02       37.22      3.56 o 
   0   2   7      123.79      127.40      6.29 o 
   1   2   7       15.38       13.20      4.29 o 
   2   2   7      161.48      148.79      4.95 o 
   3   2   7       56.81       59.38      3.72 o 
   4   2   7      173.97      160.79      6.25 o 
   5   2   7       30.13       38.11      3.81 o 
   6   2   7        2.74        1.48      2.02 o 
   7   2   7       12.13        3.57      3.56 o 
   8   2   7        2.02        3.50      4.01 o 
  -8   3   7        8.65        5.80      3.34 o 
  -7   3   7       23.29       21.81      4.63 o 
  -6   3   7       15.16       10.26      3.27 o 
  -5   3   7       78.08       72.55      7.00 o 
  -4   3   7      148.91      145.86      3.87 o 
  -3   3   7       11.89        8.40      2.36 o 
  -2   3   7        7.10        6.60      2.33 o 
  -1   3   7      111.46       92.53      6.37 o 
   0   3   7       24.95       28.02      4.34 o 
   1   3   7       27.11       22.24      4.09 o 
   2   3   7        0.22       -2.66      2.07 o 
   3   3   7       67.27       82.60      7.20 o 
   4   3   7      247.17      235.46     11.83 o 
   5   3   7        7.63        1.99      3.72 o 
   6   3   7       16.47       19.78      4.66 o 
   7   3   7        0.89        3.71      3.54 o 
  -7   4   7       12.21        6.96      3.69 o 
  -6   4   7        2.97        3.30      2.97 o 
  -5   4   7       12.96       11.27      2.62 o 
  -4   4   7       81.16       84.63      4.25 o 
  -3   4   7      177.66      174.85      5.69 o 
  -2   4   7       15.54       17.32      4.32 o 
  -1   4   7      247.97      246.49     11.96 o 
   0   4   7       45.81       40.04      5.83 o 
   1   4   7       83.82       86.56      7.70 o 
   2   4   7       11.99        4.23      3.45 o 
   3   4   7        3.09       -0.78      2.99 o 
   4   4   7        6.27        0.94      3.82 o 
   5   4   7       12.01       10.25      4.97 o 
   6   4   7        0.57       -6.14      4.09 o 
  -5   5   7        0.25        2.47      1.98 o 
  -4   5   7       10.86        8.19      3.00 o 
  -3   5   7       55.08       52.11      4.13 o 
  -2   5   7       12.64       14.32      2.99 o 
  -1   5   7        6.09        0.56      3.51 o 
   0   5   7        0.06       -1.61      3.33 o 
   1   5   7        2.04        0.74      3.48 o 
   2   5   7        2.77        4.79      4.15 o 
   3   5   7        2.15       -4.64      3.09 o 
  -4  -5   8        6.31        7.34      4.13 o 
  -3  -5   8       17.26       14.61      5.02 o 
  -2  -5   8       31.14       40.52      5.01 o 
  -1  -5   8       11.48       15.02      3.44 o 
   0  -5   8        5.89        5.51      4.23 o 
   1  -5   8        1.80       -1.55      2.72 o 
   2  -5   8        0.97        0.49      3.25 o 
   3  -5   8       24.26       27.49      6.54 o 
  -7  -4   8        1.11        1.14      3.04 o 
  -6  -4   8       32.24       37.91      6.97 o 
  -5  -4   8       15.30       11.69      4.06 o 
  -4  -4   8       92.36       95.11      9.04 o 
  -3  -4   8       20.70       19.90      3.21 o 
  -2  -4   8       50.51       61.94      6.18 o 
  -1  -4   8       90.64       89.58      5.56 o 
   0  -4   8      222.36      235.44      8.43 o 
   1  -4   8       27.17       27.66      5.42 o 
   2  -4   8       29.35       24.10      5.04 o 
   3  -4   8        4.02        9.89      3.97 o 
   4  -4   8       18.40        9.78      3.98 o 
   5  -4   8        4.60        2.68      3.19 o 
  -8  -3   8       12.36       23.74      5.54 o 
  -7  -3   8       68.82       85.13      8.70 o 
  -6  -3   8        7.82       11.70      3.71 o 
  -5  -3   8       66.31       63.35      6.93 o 
  -4  -3   8       48.93       55.97      3.86 o 
  -3  -3   8        3.48        3.74      1.45 o 
  -2  -3   8       18.24       12.45      2.06 o 
  -1  -3   8      163.10      165.75      6.15 o 
   0  -3   8      161.27      176.73      6.30 o 
   1  -3   8      273.41      270.89      7.86 o 
   2  -3   8       27.46       25.23      4.36 o 
   3  -3   8      226.57      226.19     11.32 o 
   4  -3   8       84.04       93.04      8.14 o 
   5  -3   8       13.51        6.85      3.40 o 
   6  -3   8        9.78        7.70      2.81 o 
   7  -3   8        1.74        2.59      2.74 o 
  -9  -2   8        4.67        9.71      4.04 o 
  -8  -2   8       44.62       54.88      6.96 o 
  -7  -2   8      307.95      321.52      9.59 o 
  -6  -2   8       50.66       50.25      3.82 o 
  -5  -2   8       31.72       28.68      2.81 o 
  -4  -2   8        1.32        2.02      0.94 o 
  -3  -2   8        3.84        2.40      1.47 o 
  -2  -2   8      138.80      139.96      9.70 o 
  -1  -2   8      249.18      225.33      6.16 o 
   0  -2   8       93.03       93.01      3.76 o 
   1  -2   8        4.85        3.12      1.87 o 
   2  -2   8      112.01      100.79      4.01 o 
   3  -2   8      123.65      121.18      7.30 o 
   4  -2   8       45.96       44.15      7.47 o 
   5  -2   8       26.00       32.70      3.79 o 
   6  -2   8       10.43        8.39      7.91 o 
   7  -2   8        2.24        3.71      2.44 o 
   8  -2   8        0.60        2.65      4.54 o 
 -10  -1   8        3.09        5.15      3.08 o 
  -9  -1   8       18.13       19.09      3.39 o 
  -8  -1   8       45.85       40.33      4.06 o 
  -7  -1   8       18.00       19.31      2.88 o 
  -6  -1   8      154.39      149.89      8.13 o 
  -5  -1   8       48.74       49.97      4.78 o 
  -4  -1   8      494.84      479.21      8.41 o 
  -3  -1   8      685.83      713.32     12.36 o 
  -2  -1   8      826.81      824.55     12.57 o 
  -1  -1   8      130.40      148.62      4.09 o 
   0  -1   8       68.40       72.99      2.71 o 
   1  -1   8      224.53      226.11      5.02 o 
   2  -1   8       74.32       59.09      4.34 o 
   3  -1   8       80.16       77.68      4.40 o 
   4  -1   8      132.71      137.49      5.61 o 
   5  -1   8        4.60        5.55      1.80 o 
   6  -1   8        3.31        2.69      1.81 o 
   7  -1   8        1.84        2.16      2.14 o 
   8  -1   8        2.69        1.55      3.98 o 
 -10   0   8        2.27        8.93      4.22 o 
  -9   0   8        0.71        0.79      1.87 o 
  -8   0   8      137.98      130.06      6.22 o 
  -7   0   8       79.85       86.37      6.16 o 
  -6   0   8       31.94       33.61      4.04 o 
  -5   0   8      118.06      116.74      6.29 o 
  -4   0   8       55.86       61.95      5.85 o 
  -3   0   8      166.40      155.89      3.72 o 
  -2   0   8       12.20       12.82      1.32 o 
  -1   0   8        5.55        5.55      1.01 o 
   0   0   8      107.43      118.80      6.39 o 
   1   0   8      152.95      151.14      3.73 o 
   2   0   8        4.60        0.97      0.94 o 
   3   0   8       61.29       57.96      3.45 o 
   4   0   8       17.92       28.71      2.91 o 
   5   0   8        0.02       -0.44      1.19 o 
   6   0   8        8.72       10.08      6.56 o 
   7   0   8       16.09       13.43      2.83 o 
   8   0   8        0.36       -0.81      3.71 o 
 -10   1   8        3.06        3.09      4.30 o 
  -9   1   8       18.47       16.15      3.21 o 
  -8   1   8       45.41       39.32      5.18 o 
  -7   1   8       19.63       20.54      3.73 o 
  -6   1   8      152.92      154.70      7.83 o 
  -5   1   8       50.45       38.36      4.11 o 
  -4   1   8      495.13      474.46      8.34 o 
  -3   1   8      682.39      719.63     11.29 o 
  -2   1   8      829.48      841.62     12.74 o 
  -1   1   8      137.52      153.64      4.35 o 
   0   1   8       71.79       79.90      3.12 o 
   1   1   8      235.09      233.44      6.00 o 
   2   1   8       74.73       72.83      3.59 o 
   3   1   8       84.56       79.65      5.14 o 
   4   1   8      136.11      135.98      5.55 o 
   5   1   8        4.72        6.25      2.06 o 
   6   1   8        3.00        4.98      2.09 o 
   7   1   8        1.85        3.29      2.10 o 
   8   1   8        2.66        7.08      4.40 o 
  -9   2   8        4.64        5.59      2.60 o 
  -8   2   8       43.23       49.52      5.90 o 
  -7   2   8      304.53      304.75     12.47 o 
  -6   2   8       51.39       56.02      5.56 o 
  -5   2   8       29.63       31.89      4.36 o 
  -4   2   8        1.26        2.38      1.13 o 
  -3   2   8        4.57        3.23      1.68 o 
  -2   2   8      142.28      139.50      6.37 o 
  -1   2   8      248.30      246.47      8.89 o 
   0   2   8       94.54       98.09      5.90 o 
   1   2   8        5.06        5.35      1.32 o 
   2   2   8      114.60      110.80      4.48 o 
   3   2   8      125.07      122.17      5.14 o 
   4   2   8       47.35       48.83      3.93 o 
   5   2   8       26.50       27.99      4.64 o 
   6   2   8       10.49       13.19      2.90 o 
   7   2   8        2.05       -0.58      2.13 o 
   8   2   8        0.61       -3.40      3.50 o 
  -8   3   8       12.25        9.41      3.80 o 
  -7   3   8       67.57       66.19      6.89 o 
  -6   3   8        8.10        6.76      2.87 o 
  -5   3   8       66.35       62.06      4.14 o 
  -4   3   8       46.13       43.75      2.39 o 
  -3   3   8        3.68        2.95      2.28 o 
  -2   3   8       17.34       17.45      3.57 o 
  -1   3   8      160.23      169.14      8.75 o 
   0   3   8      162.12      175.73      9.04 o 
   1   3   8      277.02      258.34     11.31 o 
   2   3   8       27.25       17.95      4.39 o 
   3   3   8      226.00      224.85     11.40 o 
   4   3   8       84.90       86.28      7.84 o 
   5   3   8       13.75        5.41      4.40 o 
   6   3   8        9.57       11.26      4.93 o 
  -7   4   8        1.05        0.99      3.18 o 
  -6   4   8       32.63       38.50      6.05 o 
  -5   4   8       15.88       19.45      3.77 o 
  -4   4   8       92.31       99.55      4.48 o 
  -3   4   8       21.47       24.85      4.94 o 
  -2   4   8       51.53       63.27      6.65 o 
  -1   4   8       89.50       92.43      7.82 o 
   0   4   8      222.03      246.13     12.20 o 
   1   4   8       27.38       19.12      4.70 o 
   2   4   8       29.87       20.83      5.02 o 
   3   4   8        4.11       -0.56      3.55 o 
   4   4   8       17.91        6.87      4.14 o 
   5   4   8        4.50        0.33      3.70 o 
  -4   5   8        6.38        4.64      2.19 o 
  -3   5   8       17.40       10.83      2.46 o 
  -2   5   8       30.86       32.62      3.52 o 
  -1   5   8       11.53       11.92      4.87 o 
   0   5   8        5.96        1.17      3.82 o 
   1   5   8        1.97       -2.36      3.21 o 
   2   5   8        0.98        0.91      4.13 o 
   3   5   8       24.13       17.11      6.41 o 
  -4  -5   9        0.00       -2.22      2.80 o 
  -3  -5   9        1.13        1.91      2.84 o 
  -2  -5   9       27.17       32.76      4.69 o 
  -1  -5   9        0.38        2.47      2.30 o 
   0  -5   9        8.97        3.42      3.45 o 
   1  -5   9       12.98       11.32      4.69 o 
   2  -5   9        4.89        8.97      4.56 o 
  -7  -4   9       10.57       11.91      4.73 o 
  -6  -4   9        8.25        5.85      3.29 o 
  -5  -4   9       15.23       14.10      4.51 o 
  -4  -4   9      101.29      103.62      9.35 o 
  -3  -4   9       17.58       22.68      3.47 o 
  -2  -4   9       25.38       19.79      6.87 o 
  -1  -4   9       36.41       47.02      5.65 o 
   0  -4   9       67.71       65.75      5.00 o 
   1  -4   9       58.22       55.88      7.08 o 
   2  -4   9       11.35       15.62      4.32 o 
   3  -4   9        6.43        5.85      3.44 o 
   4  -4   9        6.97        4.89      3.90 o 
   5  -4   9        1.63       -2.44      3.04 o 
  -8  -3   9       16.62       21.66      5.37 o 
  -7  -3   9        4.41        6.72      3.55 o 
  -6  -3   9       32.72       40.30      6.29 o 
  -5  -3   9        5.27        4.85      2.82 o 
  -4  -3   9      158.78      159.15      6.19 o 
  -3  -3   9       38.57       41.00      9.06 o 
  -2  -3   9      124.04      121.83      7.24 o 
  -1  -3   9       72.67       73.56      7.39 o 
   0  -3   9      132.31      129.60      5.39 o 
   1  -3   9       30.19       22.71      3.36 o 
   2  -3   9       44.76       49.17      5.77 o 
   3  -3   9      119.97      121.62      8.64 o 
   4  -3   9       32.98       30.80      5.54 o 
   5  -3   9       34.76       38.65      6.41 o 
   6  -3   9        9.82        7.14      4.06 o 
  -9  -2   9        0.46        1.97      2.73 o 
  -8  -2   9       13.69       11.50      3.93 o 
  -7  -2   9       20.08       19.71      4.30 o 
  -6  -2   9        4.32        0.38      1.76 o 
  -5  -2   9      100.13       93.81      6.83 o 
  -4  -2   9       37.83       36.40      2.74 o 
  -3  -2   9       42.83       43.85      2.98 o 
  -2  -2   9       24.87       28.06      2.43 o 
  -1  -2   9      520.91      538.05     14.21 o 
   0  -2   9      186.40      172.36      8.85 o 
   1  -2   9       97.62       89.65      3.72 o 
   2  -2   9      157.63      162.67      8.32 o 
   3  -2   9      171.93      171.34      8.88 o 
   4  -2   9       12.77       10.06      2.28 o 
   5  -2   9       23.65       27.79      3.81 o 
   6  -2   9        8.44        7.07      2.58 o 
   7  -2   9        3.90       -0.08      2.56 o 
  -9  -1   9       24.05       29.85      4.03 o 
  -8  -1   9       47.67       40.01      6.58 o 
  -7  -1   9      115.70       98.89      5.17 o 
  -6  -1   9       31.66       27.80      4.29 o 
  -5  -1   9       68.49       69.21      5.32 o 
  -4  -1   9      171.72      172.51      6.97 o 
  -3  -1   9      109.79      112.95      3.67 o 
  -2  -1   9      872.28      827.99     23.74 o 
  -1  -1   9     1861.34     1852.51     24.10 o 
   0  -1   9       97.87       97.00      3.32 o 
   1  -1   9      285.76      268.57      7.97 o 
   2  -1   9        0.32        2.02      1.31 o 
   3  -1   9      102.26      102.43      4.72 o 
   4  -1   9        7.42        9.54      2.12 o 
   5  -1   9       35.39       40.06      3.92 o 
   6  -1   9       24.46       25.93      3.59 o 
   7  -1   9        2.72        1.32      2.04 o 
   8  -1   9        2.64        3.63      4.63 o 
 -10   0   9        0.40        0.30      2.16 o 
  -9   0   9       37.73       34.88      4.23 o 
  -8   0   9       71.19       62.26      6.28 o 
  -7   0   9       11.92       10.84      2.87 o 
  -6   0   9       15.88       15.51      3.02 o 
  -5   0   9      112.80      109.86      6.26 o 
  -4   0   9       19.20       19.43      2.33 o 
  -3   0   9      343.14      348.92      6.57 o 
  -2   0   9      186.92      198.08      4.79 o 
  -1   0   9       29.21       24.91      1.83 o 
   0   0   9     1323.47     1268.72     17.34 o 
   1   0   9      147.36      157.38      4.01 o 
   2   0   9       11.74       12.26      1.89 o 
   3   0   9        0.00       -0.13      1.04 o 
   4   0   9      174.81      178.77      6.39 o 
   5   0   9       21.62       26.87      3.19 o 
   6   0   9        0.22        0.19      1.51 o 
   7   0   9        1.02       -0.59      1.67 o 
   8   0   9        0.07       -0.34      3.68 o 
  -9   1   9       23.99       23.05      3.61 o 
  -8   1   9       48.34       46.94      5.68 o 
  -7   1   9      116.58       97.28      6.82 o 
  -6   1   9       33.79       35.22      4.37 o 
  -5   1   9       67.70       66.81      4.94 o 
  -4   1   9      171.06      173.22      4.76 o 
  -3   1   9      110.61      110.36      3.89 o 
  -2   1   9      876.47      844.42     13.19 o 
  -1   1   9     1852.91     1842.54     24.47 o 
   0   1   9       99.94      108.05      6.13 o 
   1   1   9      280.13      261.98      6.12 o 
   2   1   9        0.33        1.85      1.26 o 
   3   1   9      101.29      109.43      4.84 o 
   4   1   9        8.09       10.39      5.12 o 
   5   1   9       35.29       42.02      4.05 o 
   6   1   9       24.61       24.18      3.52 o 
   7   1   9        2.71        1.48      2.03 o 
   8   1   9        2.79       -1.45      3.55 o 
  -9   2   9        0.46        2.19      3.04 o 
  -8   2   9       12.79       14.31      3.98 o 
  -7   2   9       19.56       21.18      4.32 o 
  -6   2   9        4.81        3.79      2.48 o 
  -5   2   9       97.95       98.33      6.68 o 
  -4   2   9       38.24       40.22      6.89 o 
  -3   2   9       38.60       35.00      2.71 o 
  -2   2   9       26.35       31.54      2.58 o 
  -1   2   9      519.45      526.56     14.68 o 
   0   2   9      187.38      164.90      7.82 o 
   1   2   9       97.98       93.17      6.23 o 
   2   2   9      154.31      158.63      6.35 o 
   3   2   9      170.15      155.98      6.01 o 
   4   2   9       13.46       11.48      3.09 o 
   5   2   9       23.68       27.10      3.60 o 
   6   2   9        8.44       11.75      2.86 o 
   7   2   9        4.09        6.55      2.71 o 
  -8   3   9       16.92       17.82      4.65 o 
  -7   3   9        4.59        9.34      3.84 o 
  -6   3   9       32.50       34.26      5.48 o 
  -5   3   9        5.36        4.72      2.87 o 
  -4   3   9      156.67      159.70      6.07 o 
  -3   3   9       38.11       38.98      3.39 o 
  -2   3   9      123.11      117.49      7.25 o 
  -1   3   9       70.71       70.41      6.14 o 
   0   3   9      134.50      115.51      7.61 o 
   1   3   9       28.18       28.40      4.86 o 
   2   3   9       44.86       34.91      5.39 o 
   3   3   9      122.96      132.80      9.13 o 
   4   3   9       33.62       30.20      5.89 o 
   5   3   9       34.23       31.22      6.06 o 
   6   3   9        9.90        8.48      4.87 o 
  -7   4   9       10.79       10.83      4.32 o 
  -6   4   9        8.30       10.13      4.15 o 
  -5   4   9       15.70       18.46      4.26 o 
  -4   4   9      101.69      104.03      3.91 o 
  -3   4   9       18.45       25.49      4.97 o 
  -2   4   9       25.96       26.85      5.07 o 
  -1   4   9       35.28       37.97      5.79 o 
   0   4   9       66.01       64.86      7.25 o 
   1   4   9       57.78       37.11      6.19 o 
   2   4   9       10.86        2.93      3.77 o 
   3   4   9        6.53        7.88      4.04 o 
   4   4   9        6.88        0.90      3.86 o 
   5   4   9        1.52        5.58      4.98 o 
  -4   5   9        0.01        1.66      3.39 o 
  -3   5   9        1.13        2.47      1.80 o 
  -2   5   9       26.82       32.52      6.41 o 
  -1   5   9        0.32       -4.55      3.28 o 
   0   5   9        8.79        1.83      3.92 o 
   1   5   9       13.03       19.76      6.01 o 
   2   5   9        4.92        6.39      4.98 o 
  -4  -5  10        5.84        6.32      4.30 o 
  -3  -5  10       11.91       11.93      3.23 o 
  -2  -5  10       90.92       89.78      7.91 o 
  -1  -5  10       11.03        9.42      2.92 o 
   0  -5  10        6.63        3.25      3.70 o 
   1  -5  10        7.08       16.10      5.29 o 
   2  -5  10       11.95        4.34      3.78 o 
  -6  -4  10       15.31       18.60      5.27 o 
  -5  -4  10       17.95       17.70      5.13 o 
  -4  -4  10       49.37       57.04     13.24 o 
  -3  -4  10       19.60       26.66      3.78 o 
  -2  -4  10        0.75        2.08      1.91 o 
  -1  -4  10        4.58        1.76      1.71 o 
   0  -4  10       20.41       16.79      3.00 o 
   1  -4  10       29.61       40.95      6.46 o 
   2  -4  10        8.48       11.57      3.97 o 
   3  -4  10        2.13        2.09      2.72 o 
   4  -4  10        4.87        6.49      4.05 o 
   5  -4  10       48.74       55.42      8.60 o 
  -8  -3  10       10.34        9.07      4.16 o 
  -7  -3  10       11.28       16.65      4.97 o 
  -6  -3  10       17.49       11.53      3.75 o 
  -5  -3  10        7.59       13.20      3.77 o 
  -4  -3  10      116.32      112.70      6.20 o 
  -3  -3  10        4.10        3.05      1.63 o 
  -2  -3  10      213.85      229.01      7.54 o 
  -1  -3  10       11.62       15.30      2.42 o 
   0  -3  10      259.83      252.91      7.83 o 
   1  -3  10       50.53       46.71      3.58 o 
   2  -3  10       29.49       32.92      5.19 o 
   3  -3  10        0.58       -1.01      2.07 o 
   4  -3  10       22.69       22.42      5.13 o 
   5  -3  10       43.96       39.18      6.65 o 
   6  -3  10        3.76       -0.44      3.55 o 
  -9  -2  10        1.42        1.83      2.77 o 
  -8  -2  10        0.13       -2.66      1.98 o 
  -7  -2  10        4.15        7.13      3.22 o 
  -6  -2  10      195.08      202.43     10.79 o 
  -5  -2  10       37.22       42.83      5.28 o 
  -4  -2  10       56.41       54.51      3.25 o 
  -3  -2  10      165.54      167.75     11.00 o 
  -2  -2  10      138.97      136.64      4.93 o 
  -1  -2  10       37.79       33.00      2.74 o 
   0  -2  10      195.30      188.58      5.65 o 
   1  -2  10       10.66       10.49      2.33 o 
   2  -2  10       14.48        7.06      2.49 o 
   3  -2  10      141.37      138.55      8.46 o 
   4  -2  10       12.38       11.98      3.69 o 
   5  -2  10       20.57       22.59      4.03 o 
   6  -2  10        0.06        2.24      2.24 o 
   7  -2  10       11.66       10.92      3.25 o 
  -9  -1  10       18.42       21.46      3.60 o 
  -8  -1  10        1.14        3.23      2.10 o 
  -7  -1  10      156.44      145.03      8.85 o 
  -6  -1  10      309.58      285.43     11.99 o 
  -5  -1  10       40.85       37.26      4.52 o 
  -4  -1  10       21.39       20.00      2.83 o 
  -3  -1  10       16.31       18.55      1.74 o 
  -2  -1  10       39.62       40.71      2.37 o 
  -1  -1  10      124.60      139.76      8.51 o 
   0  -1  10        5.69        4.23      1.00 o 
   1  -1  10      168.23      167.88     10.54 o 
   2  -1  10       55.01       54.72      4.77 o 
   3  -1  10       42.29       42.31      7.79 o 
   4  -1  10       14.50       13.63      2.49 o 
   5  -1  10       80.25       91.33      5.40 o 
   6  -1  10       26.27       29.47      3.92 o 
   7  -1  10        0.67        4.47      2.48 o 
 -10   0  10        9.70        1.95      2.38 o 
  -9   0  10        1.49       -1.44      1.79 o 
  -8   0  10        5.79        2.27      2.43 o 
  -7   0  10       42.02       44.79      5.25 o 
  -6   0  10       15.41       16.37      3.35 o 
  -5   0  10      152.16      148.79      7.55 o 
  -4   0  10        5.22        3.81      2.40 o 
  -3   0  10        8.37        7.64      1.38 o 
  -2   0  10       62.95       64.81      2.80 o 
  -1   0  10      101.06      119.25      3.85 o 
   0   0  10      116.75      111.88      3.65 o 
   1   0  10       31.77       38.50      2.12 o 
   2   0  10      110.27      101.38      6.00 o 
   3   0  10        7.72        7.59      1.82 o 
   4   0  10       24.09       21.37      2.89 o 
   5   0  10       34.62       37.02      3.79 o 
   6   0  10        0.77        1.65      2.91 o 
   7   0  10        0.23        3.06      2.22 o 
   8   0  10        0.13       -2.41      3.45 o 
  -9   1  10       18.30       17.72      4.05 o 
  -8   1  10        1.04        2.93      2.58 o 
  -7   1  10      153.80      151.85      8.58 o 
  -6   1  10      309.00      315.27     11.99 o 
  -5   1  10       42.28       43.80      4.62 o 
  -4   1  10       23.19       23.55      2.15 o 
  -3   1  10       16.47       20.42      2.51 o 
  -2   1  10       35.21       36.83      5.37 o 
  -1   1  10      119.24      134.27      4.49 o 
   0   1  10        5.63        5.48      1.40 o 
   1   1  10      171.75      163.83      4.81 o 
   2   1  10       55.01       53.62      2.38 o 
   3   1  10       42.72       45.69      3.66 o 
   4   1  10       14.34       17.81      2.89 o 
   5   1  10       80.16       87.67      6.14 o 
   6   1  10       27.11       25.23      5.21 o 
   7   1  10        0.65        0.05      1.87 o 
  -9   2  10        1.41       -0.35      2.66 o 
  -8   2  10        0.14        0.58      2.73 o 
  -7   2  10        4.47        3.86      2.55 o 
  -6   2  10      196.62      211.98     10.50 o 
  -5   2  10       37.26       34.53      4.70 o 
  -4   2  10       56.92       58.75      3.50 o 
  -3   2  10      169.92      165.85      6.78 o 
  -2   2  10      136.03      143.70      5.07 o 
  -1   2  10       40.69       33.44      4.08 o 
   0   2  10      195.69      169.23      8.36 o 
   1   2  10       10.54        9.57      3.39 o 
   2   2  10       15.77       18.91      4.34 o 
   3   2  10      141.06      147.54      5.95 o 
   4   2  10       12.50       15.79      2.87 o 
   5   2  10       20.17       27.34      6.21 o 
   6   2  10        0.07       -1.30      2.76 o 
   7   2  10       11.68       22.11      4.07 o 
  -8   3  10       10.37       10.82      4.19 o 
  -7   3  10       11.35       20.52      5.09 o 
  -6   3  10       16.58       19.94      4.75 o 
  -5   3  10        7.85        3.15      2.37 o 
  -4   3  10      119.59      121.09      5.51 o 
  -3   3  10        4.17        1.44      1.57 o 
  -2   3  10      216.12      226.81     10.32 o 
  -1   3  10       12.39       11.46      3.78 o 
   0   3  10      258.90      270.61     11.96 o 
   1   3  10       52.28       41.39      5.72 o 
   2   3  10       29.48       23.56      4.80 o 
   3   3  10        0.61        2.69      3.26 o 
   4   3  10       23.22       16.12      5.08 o 
   5   3  10       43.81       44.26      7.20 o 
   6   3  10        3.58        1.38      3.76 o 
  -6   4  10       14.79        3.79      3.15 o 
  -5   4  10       17.44       24.56      5.04 o 
  -4   4  10       49.02       46.65      2.98 o 
  -3   4  10       20.82       12.82      3.99 o 
  -2   4  10        0.70        2.19      3.29 o 
  -1   4  10        4.34        5.84      3.84 o 
   0   4  10       20.95        7.29      4.04 o 
   1   4  10       29.99       30.88      5.89 o 
   2   4  10        8.07       16.16      4.75 o 
   3   4  10        2.07        6.07      4.44 o 
   4   4  10        4.74        8.17      4.51 o 
   5   4  10       48.67       40.42      8.11 o 
  -4   5  10        5.89        6.88      2.70 o 
  -3   5  10       11.94       10.10      2.47 o 
  -2   5  10       91.46      110.39      9.96 o 
  -1   5  10       11.06       13.65      5.36 o 
   0   5  10        6.69        1.38      3.82 o 
   1   5  10        6.82        1.59      4.16 o 
   2   5  10       11.95       13.11      5.65 o 
  -3  -5  11       19.77       22.63      4.10 o 
  -2  -5  11       12.42       15.33      3.51 o 
  -1  -5  11       25.03       30.78      7.68 o 
   0  -5  11        0.24        2.25      2.38 o 
   1  -5  11        2.17       -1.49      3.21 o 
  -6  -4  11        2.32        1.08      3.18 o 
  -5  -4  11       20.11       13.82      4.66 o 
  -4  -4  11        7.14       10.46      4.09 o 
  -3  -4  11       54.25       47.48      4.69 o 
  -2  -4  11        1.79        1.23      1.76 o 
  -1  -4  11        1.04        3.47      2.09 o 
   0  -4  11       30.95       29.80      3.76 o 
   1  -4  11       12.79       14.41      4.40 o 
   2  -4  11       18.49       29.34      5.89 o 
   3  -4  11        0.21       -0.13      2.90 o 
   4  -4  11       18.39       14.03      4.85 o 
  -8  -3  11        6.76        8.77      4.32 o 
  -7  -3  11        8.18       12.35      4.39 o 
  -6  -3  11        4.67        8.13      3.58 o 
  -5  -3  11       16.14       14.01      4.05 o 
  -4  -3  11       15.43       10.29      2.19 o 
  -3  -3  11       29.72       39.08      3.66 o 
  -2  -3  11        0.72        0.06      1.20 o 
  -1  -3  11       69.28       73.66     14.92 o 
   0  -3  11      204.82      201.40      6.94 o 
   1  -3  11      228.42      237.18     11.76 o 
   2  -3  11       72.38       70.31      7.19 o 
   3  -3  11       42.34       37.95      6.04 o 
   4  -3  11       15.57       15.15      4.49 o 
   5  -3  11       16.85       14.76      5.01 o 
   6  -3  11        0.51       -0.94      2.97 o 
  -9  -2  11        1.02       -2.12      2.41 o 
  -8  -2  11       12.81       11.76      3.95 o 
  -7  -2  11       25.19       24.55      5.02 o 
  -6  -2  11      264.70      280.49     13.02 o 
  -5  -2  11       45.49       48.43      5.86 o 
  -4  -2  11        5.79        5.42      2.08 o 
  -3  -2  11       83.32       79.44      4.62 o 
  -2  -2  11      152.97      156.58      5.37 o 
  -1  -2  11       41.20       38.78      2.89 o 
   0  -2  11       53.75       53.94      3.22 o 
   1  -2  11      190.40      188.98      7.61 o 
   2  -2  11      120.28      126.82      7.79 o 
   3  -2  11       27.02       24.86      4.49 o 
   4  -2  11        2.00        5.44      2.58 o 
   5  -2  11        0.07       -1.43      2.01 o 
   6  -2  11       11.40        5.41      4.04 o 
   7  -2  11        6.28        6.54      3.13 o 
  -9  -1  11        6.10        7.16      2.67 o 
  -8  -1  11        2.30       -0.29      1.80 o 
  -7  -1  11      177.23      161.16      9.58 o 
  -6  -1  11      269.02      280.40     12.07 o 
  -5  -1  11      129.46      135.78      7.69 o 
  -4  -1  11      248.40      245.11      7.01 o 
  -3  -1  11       12.34       14.83      2.51 o 
  -2  -1  11      317.66      297.76      6.82 o 
  -1  -1  11       52.63       52.03      3.37 o 
   0  -1  11       96.47       93.90      3.51 o 
   1  -1  11       36.27       31.20      2.02 o 
   2  -1  11       60.76       54.70      5.14 o 
   3  -1  11       50.52       53.60      5.44 o 
   4  -1  11       50.81       52.15      4.38 o 
   5  -1  11       36.42       39.53      4.17 o 
   6  -1  11        2.23        3.07      2.30 o 
   7  -1  11        0.21        1.38      2.33 o 
  -9   0  11        1.93        1.79      2.96 o 
  -8   0  11       48.18       44.34      5.77 o 
  -7   0  11        0.71       -0.23      1.72 o 
  -6   0  11       63.94       76.43      5.82 o 
  -5   0  11      324.42      324.85     11.92 o 
  -4   0  11      135.65      141.84      3.99 o 
  -3   0  11      765.72      743.00     11.98 o 
  -2   0  11        4.57        2.96      0.97 o 
  -1   0  11      524.39      540.59      9.78 o 
   0   0  11      626.00      603.22     10.45 o 
   1   0  11      174.97      181.95      4.78 o 
   2   0  11      225.83      224.80      9.55 o 
   3   0  11        1.19        0.51      1.25 o 
   4   0  11       27.29       33.74      5.38 o 
   5   0  11        6.71        6.95      2.18 o 
   6   0  11        0.39        4.92      2.11 o 
   7   0  11        2.79        0.58      3.31 o 
  -9   1  11        6.08       14.37      4.00 o 
  -8   1  11        2.22        2.83      2.66 o 
  -7   1  11      175.05      171.01      9.19 o 
  -6   1  11      263.04      256.23     11.12 o 
  -5   1  11      128.48      118.84      7.17 o 
  -4   1  11      242.30      237.75      6.17 o 
  -3   1  11       12.39       15.34      1.96 o 
  -2   1  11      310.07      301.40      7.16 o 
  -1   1  11       55.11       58.87      3.55 o 
   0   1  11       97.33       96.48     10.90 o 
   1   1  11       32.75       29.21      2.35 o 
   2   1  11       60.80       57.73      3.05 o 
   3   1  11       52.53       55.40      4.08 o 
   4   1  11       50.68       51.19      4.35 o 
   5   1  11       37.49       39.18      5.26 o 
   6   1  11        2.30        2.32      2.14 o 
   7   1  11        0.20        2.38      2.30 o 
  -9   2  11        1.00        1.98      2.65 o 
  -8   2  11       13.00       10.63      3.61 o 
  -7   2  11       25.82       25.59      4.77 o 
  -6   2  11      259.40      275.14     12.27 o 
  -5   2  11       46.89       56.10      5.87 o 
  -4   2  11        5.52        5.00      1.61 o 
  -3   2  11       82.81       90.63      7.00 o 
  -2   2  11      152.20      158.67      6.58 o 
  -1   2  11       42.46       38.04      7.25 o 
   0   2  11       51.56       61.06      5.86 o 
   1   2  11      192.64      175.23      9.71 o 
   2   2  11      122.65      119.02      5.21 o 
   3   2  11       26.83       24.40      3.17 o 
   4   2  11        2.26        5.15      3.47 o 
   5   2  11        0.04        2.12      1.97 o 
   6   2  11       11.46        9.81      2.79 o 
   7   2  11        6.12        6.41      2.72 o 
  -8   3  11        6.70        7.26      3.80 o 
  -7   3  11        7.72        2.66      3.14 o 
  -6   3  11        4.32        6.22      3.20 o 
  -5   3  11       16.58       13.62      3.87 o 
  -4   3  11       14.01       13.17      2.65 o 
  -3   3  11       29.80       25.73      3.12 o 
  -2   3  11        0.77        0.88      2.92 o 
  -1   3  11       71.18       70.88      6.57 o 
   0   3  11      202.48      181.51      9.97 o 
   1   3  11      225.89      218.26     11.21 o 
   2   3  11       72.52       75.01      7.54 o 
   3   3  11       41.90       50.94      7.03 o 
   4   3  11       15.56       12.06      5.18 o 
   5   3  11       17.21       12.89      5.09 o 
   6   3  11        0.54       -3.51      3.73 o 
  -6   4  11        2.13        1.84      3.01 o 
  -5   4  11       19.76       18.19      4.77 o 
  -4   4  11        7.29        5.23      4.28 o 
  -3   4  11       52.56       56.21      6.69 o 
  -2   4  11        1.76        2.11      3.29 o 
  -1   4  11        1.26       -2.78      3.13 o 
   0   4  11       31.09       33.02      6.01 o 
   1   4  11       12.66        2.43      4.13 o 
   2   4  11       19.11       24.82      5.91 o 
   3   4  11        0.21       -4.50      3.73 o 
   4   4  11       18.44       15.93      5.53 o 
  -3   5  11       19.70       26.42      6.30 o 
  -2   5  11       12.80        9.27      5.13 o 
  -1   5  11       25.31       27.48      6.14 o 
   0   5  11        0.27       -2.99      4.04 o 
   1   5  11        2.05        0.19      4.21 o 
  -2  -5  12        4.46        6.45      2.99 o 
  -1  -5  12        6.92        6.63      3.33 o 
   0  -5  12        0.09       -1.55      3.06 o 
  -6  -4  12       12.24       13.18      4.89 o 
  -5  -4  12        4.75        1.13      2.85 o 
  -4  -4  12       13.98       17.96      5.07 o 
  -3  -4  12       49.87       61.63      5.21 o 
  -2  -4  12       13.32       16.04      3.05 o 
  -1  -4  12       10.13        8.35      2.38 o 
   0  -4  12       17.90       22.96      3.74 o 
   1  -4  12       21.23       20.65      5.08 o 
   2  -4  12       13.53       10.46      4.35 o 
   3  -4  12        5.33        5.44      3.45 o 
   4  -4  12       16.48       15.58      5.19 o 
  -8  -3  12        5.11        5.92      3.89 o 
  -7  -3  12       21.20       24.14      5.62 o 
  -6  -3  12       30.57       48.14      7.07 o 
  -5  -3  12       28.71       34.86      6.01 o 
  -4  -3  12      126.45      134.27      9.19 o 
  -3  -3  12       33.36       28.63      4.37 o 
  -2  -3  12       37.49       37.79      3.55 o 
  -1  -3  12        2.58       -0.02      1.11 o 
   0  -3  12       10.22        8.19      5.69 o 
   1  -3  12       50.35       51.71      6.32 o 
   2  -3  12       24.00       26.51      5.26 o 
   3  -3  12        4.06        7.26      3.64 o 
   4  -3  12       28.45       21.90      5.40 o 
   5  -3  12        1.92        6.43      3.84 o 
  -9  -2  12        0.73       -0.91      2.49 o 
  -8  -2  12       17.87       14.08      4.25 o 
  -7  -2  12       51.50       44.60      6.44 o 
  -6  -2  12       17.96       14.79      3.80 o 
  -5  -2  12      107.87      113.53      7.98 o 
  -4  -2  12       24.66       22.45      4.05 o 
  -3  -2  12       64.48       58.94      3.49 o 
  -2  -2  12       23.51       28.01      6.31 o 
  -1  -2  12       57.58       60.08      3.56 o 
   0  -2  12       17.92       20.46      2.36 o 
   1  -2  12      118.97      101.77      6.99 o 
   2  -2  12       38.15       30.71      4.69 o 
   3  -2  12        9.67        9.99      3.27 o 
   4  -2  12        5.76        4.00      2.83 o 
   5  -2  12        5.76       10.57      3.83 o 
   6  -2  12        6.63        8.27      4.29 o 
  -9  -1  12        1.05        0.67      2.15 o 
  -8  -1  12       11.73        6.22      3.12 o 
  -7  -1  12       38.78       31.26      5.12 o 
  -6  -1  12       62.46       61.98      6.23 o 
  -5  -1  12       52.34       54.70      5.56 o 
  -4  -1  12      113.86      103.10      6.53 o 
  -3  -1  12       45.43       42.65      2.60 o 
  -2  -1  12       80.70       82.01      3.45 o 
  -1  -1  12      102.60      101.09      3.84 o 
   0  -1  12      366.13      388.14     12.81 o 
   1  -1  12      171.14      185.99      8.70 o 
   2  -1  12       69.27       61.08      5.51 o 
   3  -1  12       46.22       41.35      5.06 o 
   4  -1  12        3.54        2.54      2.00 o 
   5  -1  12        2.22        1.70      1.68 o 
   6  -1  12        4.30        7.30      2.68 o 
   7  -1  12        0.85       -3.10      2.31 o 
  -9   0  12        0.35        3.27      2.64 o 
  -8   0  12       12.35        9.40      3.41 o 
  -7   0  12        7.73        8.34      2.73 o 
  -6   0  12      140.09      120.59      7.49 o 
  -5   0  12      181.47      181.21      8.84 o 
  -4   0  12      297.69      263.78     10.95 o 
  -3   0  12      223.47      219.31      5.63 o 
  -2   0  12        2.95        4.35      1.13 o 
  -1   0  12      525.24      536.23     10.05 o 
   0   0  12      559.48      593.47     10.64 o 
   1   0  12      255.02      261.88     12.32 o 
   2   0  12       87.29       93.45      6.35 o 
   3   0  12        3.23        0.83      1.63 o 
   4   0  12       22.55       24.77      3.22 o 
   5   0  12       13.88        9.45      2.46 o 
   6   0  12        3.60        3.30      2.22 o 
   7   0  12        4.03        3.15      2.56 o 
  -9   1  12        1.25        2.05      2.68 o 
  -8   1  12       11.64       10.39      3.66 o 
  -7   1  12       41.29       34.70      5.15 o 
  -6   1  12       63.04       49.08      5.61 o 
  -5   1  12       54.90       53.23      5.37 o 
  -4   1  12      112.85      110.66      4.27 o 
  -3   1  12       45.50       44.75      3.19 o 
  -2   1  12       83.62       76.96      3.71 o 
  -1   1  12      102.21       95.15      4.01 o 
   0   1  12      361.36      378.90      8.49 o 
   1   1  12      169.67      173.14      5.34 o 
   2   1  12       69.04       66.59      6.05 o 
   3   1  12       43.43       42.56      3.87 o 
   4   1  12        3.73        3.37      1.98 o 
   5   1  12        2.01        1.60      2.45 o 
   6   1  12        4.35        9.95      2.84 o 
   7   1  12        0.88       -0.76      2.61 o 
  -9   2  12        0.68        4.97      3.41 o 
  -8   2  12       18.02       15.79      4.25 o 
  -7   2  12       52.53       43.84      5.91 o 
  -6   2  12       19.07       14.63      3.79 o 
  -5   2  12      106.95      108.00      7.77 o 
  -4   2  12       24.38       24.99      4.25 o 
  -3   2  12       65.44       59.22      3.74 o 
  -2   2  12       24.21       28.99      2.97 o 
  -1   2  12       59.02       55.46      3.72 o 
   0   2  12       17.05       15.71      2.28 o 
   1   2  12      120.10      116.52      8.11 o 
   2   2  12       37.11       39.18      5.68 o 
   3   2  12        9.80        7.26      3.12 o 
   4   2  12        5.95        3.19      2.58 o 
   5   2  12        5.82        8.60      2.62 o 
   6   2  12        6.52        5.45      4.32 o 
  -8   3  12        5.15       11.10      4.50 o 
  -7   3  12       21.98       23.38      5.25 o 
  -6   3  12       30.78       38.98      6.23 o 
  -5   3  12       28.43       20.97      4.91 o 
  -4   3  12      125.19      127.02      5.95 o 
  -3   3  12       33.37       37.59      3.77 o 
  -2   3  12       35.91       36.82      6.68 o 
  -1   3  12        2.85        2.40      3.20 o 
   0   3  12        9.96        0.50      3.14 o 
   1   3  12       48.80       57.41      7.05 o 
   2   3  12       23.79       20.65      5.30 o 
   3   3  12        3.97        1.04      3.76 o 
   4   3  12       28.07       25.17      5.73 o 
   5   3  12        2.05        7.92      4.75 o 
  -6   4  12       12.73       13.76      4.50 o 
  -5   4  12        4.81        4.07      2.97 o 
  -4   4  12       14.12       13.69      4.87 o 
  -3   4  12       49.50       52.41      4.70 o 
  -2   4  12       13.11       10.52      4.32 o 
  -1   4  12       10.21       12.85      4.91 o 
   0   4  12       18.29       14.72      4.79 o 
   1   4  12       20.92       20.90      5.71 o 
   2   4  12       13.56       10.63      4.70 o 
   3   4  12        5.37        4.64      4.93 o 
   4   4  12       16.82       11.77      6.20 o 
  -2   5  12        4.69        1.15      4.51 o 
  -1   5  12        7.03        9.36      5.21 o 
   0   5  12        0.07       -2.69      4.07 o 
  -6  -4  13        2.59        5.11      4.12 o 
  -5  -4  13        5.84        8.11      4.19 o 
  -4  -4  13        2.78       -0.76      2.47 o 
  -3  -4  13       65.01       75.36      5.69 o 
  -2  -4  13        3.09        3.72      2.40 o 
  -1  -4  13       31.83       34.51      4.27 o 
   0  -4  13        0.80        0.76      2.83 o 
   1  -4  13        2.30        3.78      3.37 o 
   2  -4  13       15.24        7.38      4.02 o 
   3  -4  13        6.10        4.85      4.14 o 
  -7  -3  13        5.13        2.19      2.83 o 
  -6  -3  13        4.68        7.51      3.65 o 
  -5  -3  13       11.58        7.40      3.26 o 
  -4  -3  13       16.97       27.66      5.35 o 
  -3  -3  13        2.35        3.98      1.89 o 
  -2  -3  13       33.57       37.35      9.17 o 
  -1  -3  13       58.54       61.57      9.53 o 
   0  -3  13       34.77       38.86     10.15 o 
   1  -3  13       26.84       30.37      5.48 o 
   2  -3  13       28.96       33.93      5.94 o 
   3  -3  13        3.24        1.44      2.73 o 
   4  -3  13       12.88        9.52      4.55 o 
   5  -3  13        1.25        3.28      3.68 o 
  -8  -2  13       15.70       17.31      4.54 o 
  -7  -2  13        7.01        8.12      3.44 o 
  -6  -2  13       70.56       78.49      7.60 o 
  -5  -2  13       17.39       20.31      4.28 o 
  -4  -2  13       10.97        8.04      2.97 o 
  -3  -2  13       27.41       22.07      3.65 o 
  -2  -2  13        2.57        2.32      1.03 o 
  -1  -2  13       43.96       39.63      3.14 o 
   0  -2  13        1.11        0.57      1.09 o 
   1  -2  13      106.18      113.65      7.71 o 
   2  -2  13       95.98      100.05      7.61 o 
   3  -2  13       55.45       60.14      6.71 o 
   4  -2  13       46.42       40.71      6.16 o 
   5  -2  13        1.41        1.70      2.88 o 
   6  -2  13        3.96       -0.22      3.30 o 
  -9  -1  13       21.58       24.16      3.98 o 
  -8  -1  13        3.04        3.85      2.98 o 
  -7  -1  13        6.34       13.06      3.69 o 
  -6  -1  13       58.70       58.73      6.19 o 
  -5  -1  13      486.71      486.21     16.23 o 
  -4  -1  13       68.89       62.57      5.70 o 
  -3  -1  13        6.67        7.61      1.43 o 
  -2  -1  13       47.67       44.29      3.38 o 
  -1  -1  13      141.94      149.09      4.91 o 
   0  -1  13        0.32       -0.22      0.73 o 
   1  -1  13      164.78      156.45      8.25 o 
   2  -1  13       53.29       55.13      5.51 o 
   3  -1  13        9.63       10.80      3.27 o 
   4  -1  13       22.02       26.79      4.83 o 
   5  -1  13        7.26        7.92      2.58 o 
   6  -1  13        3.38        3.37      2.44 o 
  -9   0  13        0.13        2.07      2.87 o 
  -8   0  13       40.63       34.35      5.56 o 
  -7   0  13        7.62        4.08      2.56 o 
  -6   0  13      145.34      143.05      8.37 o 
  -5   0  13      630.64      561.59     17.22 o 
  -4   0  13       67.77       68.61      5.71 o 
  -3   0  13      175.22      178.05      5.24 o 
  -2   0  13       73.01       70.08      3.30 o 
  -1   0  13        7.67        9.35      1.54 o 
   0   0  13       90.64       98.62      5.47 o 
   1   0  13        1.57        1.11      1.68 o 
   2   0  13      157.42      170.34      8.81 o 
   3   0  13       10.18       12.60      3.22 o 
   4   0  13        3.19        2.58      1.86 o 
   5   0  13        5.25        3.97      1.98 o 
   6   0  13        1.59        4.39      2.45 o 
   7   0  13        2.92        3.20      2.73 o 
  -9   1  13       21.72       19.62      4.54 o 
  -8   1  13        3.06        4.14      2.77 o 
  -7   1  13        5.57        4.66      2.70 o 
  -6   1  13       60.86       61.44      6.28 o 
  -5   1  13      485.09      448.39     15.49 o 
  -4   1  13       65.22       64.09      3.51 o 
  -3   1  13        6.55        6.14      1.65 o 
  -2   1  13       46.99       53.07      3.38 o 
  -1   1  13      141.99      151.23      7.83 o 
   0   1  13        0.36        1.79      1.21 o 
   1   1  13      163.29      154.45      5.19 o 
   2   1  13       53.75       47.48      5.56 o 
   3   1  13       10.27        5.63      4.13 o 
   4   1  13       21.75       23.68      3.50 o 
   5   1  13        7.05        9.58      2.82 o 
   6   1  13        3.17        6.20      3.43 o 
  -8   2  13       15.61       21.35      4.94 o 
  -7   2  13        6.77        6.68      3.58 o 
  -6   2  13       69.57       69.34      7.21 o 
  -5   2  13       16.01       17.70      4.15 o 
  -4   2  13       11.23       16.25      2.66 o 
  -3   2  13       27.42       26.60      3.49 o 
  -2   2  13        2.44        1.98      1.32 o 
  -1   2  13       41.14       41.30      3.53 o 
   0   2  13        0.79        1.32      2.00 o 
   1   2  13      104.75      115.01      5.04 o 
   2   2  13       97.03       78.18      7.51 o 
   3   2  13       55.23       61.50      4.68 o 
   4   2  13       46.66       43.35      4.33 o 
   5   2  13        1.42        1.52      2.27 o 
   6   2  13        3.99        3.58      3.26 o 
  -7   3  13        4.67        3.97      3.65 o 
  -6   3  13        4.86        6.22      3.90 o 
  -5   3  13       11.09        5.93      3.36 o 
  -4   3  13       15.88       13.91      3.03 o 
  -3   3  13        2.41        3.10      1.92 o 
  -2   3  13       34.53       43.99      3.99 o 
  -1   3  13       57.31       54.34      4.29 o 
   0   3  13       35.97       35.79      5.94 o 
   1   3  13       28.11       24.57      5.53 o 
   2   3  13       29.26       26.80      5.92 o 
   3   3  13        2.98        2.15      3.96 o 
   4   3  13       12.91       15.55      5.51 o 
   5   3  13        1.32        1.51      4.20 o 
  -6   4  13        2.67        1.54      3.37 o 
  -5   4  13        6.06        9.61      4.02 o 
  -4   4  13        2.67        1.05      2.16 o 
  -3   4  13       66.70       70.56      5.39 o 
  -2   4  13        3.08        0.62      3.71 o 
  -1   4  13       32.46       31.66      6.11 o 
   0   4  13        0.84        2.06      3.48 o 
   1   4  13        2.25       -1.26      3.83 o 
   2   4  13       14.73       11.98      5.35 o 
   3   4  13        6.08        5.86      5.58 o 
  -5  -4  14       10.92       12.01      4.57 o 
  -4  -4  14        5.15        4.73      3.50 o 
  -3  -4  14       17.76       16.59      8.25 o 
  -2  -4  14        8.33       11.10      2.81 o 
  -1  -4  14        0.63       -0.26      1.99 o 
   0  -4  14        9.43       21.71      5.43 o 
   1  -4  14       15.34        2.56      3.82 o 
   2  -4  14        1.12       -3.09      2.93 o 
  -7  -3  14        8.37       10.40      4.40 o 
  -6  -3  14       11.62       10.13      4.09 o 
  -5  -3  14       12.62        9.43      3.85 o 
  -4  -3  14        4.67        4.56      2.49 o 
  -3  -3  14       12.08       13.45      2.58 o 
  -2  -3  14        2.23        2.00      1.72 o 
  -1  -3  14       60.50       63.61      4.46 o 
   0  -3  14       10.05        6.70      3.29 o 
   1  -3  14       21.29       25.71      5.37 o 
   2  -3  14       10.08       14.67      4.70 o 
   3  -3  14        3.69        4.06      3.29 o 
   4  -3  14        0.66        0.87      3.15 o 
  -8  -2  14       11.75       12.26      4.23 o 
  -7  -2  14        0.76        1.02      2.21 o 
  -6  -2  14       63.28       60.49      7.08 o 
  -5  -2  14       57.28       65.98      6.96 o 
  -4  -2  14       39.28       37.72      5.25 o 
  -3  -2  14      111.77      110.84      7.84 o 
  -2  -2  14       17.07       18.87      4.19 o 
  -1  -2  14       81.25       87.28      4.29 o 
   0  -2  14        7.88       12.75      3.41 o 
   1  -2  14       57.63       61.62      6.28 o 
   2  -2  14      186.35      176.88     10.40 o 
   3  -2  14       12.17       11.70      3.75 o 
   4  -2  14        3.21        3.63      3.00 o 
   5  -2  14        3.61        3.65      3.28 o 
  -9  -1  14        5.59        8.77      3.85 o 
  -8  -1  14        4.36        3.94      3.09 o 
  -7  -1  14       41.19       39.78      5.91 o 
  -6  -1  14       17.83       13.10      3.51 o 
  -5  -1  14      234.91      222.38     10.79 o 
  -4  -1  14      149.93      157.52      8.57 o 
  -3  -1  14       35.20       39.55      2.95 o 
  -2  -1  14      106.15      106.46      4.26 o 
  -1  -1  14       13.49       10.65      1.71 o 
   0  -1  14       85.19       82.39      3.71 o 
   1  -1  14       81.03       85.09      6.46 o 
   2  -1  14        7.71       10.50      3.12 o 
   3  -1  14      104.88       96.88      7.58 o 
   4  -1  14        6.74        7.19      3.20 o 
   5  -1  14        1.60        3.62      2.91 o 
   6  -1  14        7.70        6.72      2.91 o 
  -9   0  14        0.10        2.66      2.65 o 
  -8   0  14        9.01       12.64      3.87 o 
  -7   0  14        9.78        3.20      2.51 o 
  -6   0  14       12.04        6.33      2.88 o 
  -5   0  14      107.47       97.94      7.04 o 
  -4   0  14      170.88      193.68      9.33 o 
  -3   0  14       77.45       77.06      7.99 o 
  -2   0  14        3.58        3.28      1.17 o 
  -1   0  14       19.49       16.85      2.51 o 
   0   0  14       10.44        9.28      1.70 o 
   1   0  14       82.99       96.23      6.55 o 
   2   0  14       40.53       59.48      5.86 o 
   3   0  14       15.47       12.41      3.37 o 
   4   0  14       59.52       68.71      6.75 o 
   5   0  14        2.70        1.09      1.80 o 
   6   0  14        0.36        2.12      4.07 o 
  -9   1  14        5.51        4.71      3.04 o 
  -8   1  14        4.40        4.86      3.34 o 
  -7   1  14       41.18       34.15      5.50 o 
  -6   1  14       18.60       32.57      5.22 o 
  -5   1  14      229.14      229.10     10.83 o 
  -4   1  14      152.62      149.65      8.22 o 
  -3   1  14       35.15       41.78      3.15 o 
  -2   1  14      104.97      102.83      4.51 o 
  -1   1  14       14.34       14.92      2.85 o 
   0   1  14       86.57       86.06      4.09 o 
   1   1  14       80.46       76.48      6.75 o 
   2   1  14        7.96        8.71      3.37 o 
   3   1  14      105.44      114.69      8.28 o 
   4   1  14        6.55        7.28      2.58 o 
   5   1  14        1.64        2.02      2.70 o 
   6   1  14        7.50        7.77      2.80 o 
  -8   2  14       12.13       21.07      5.14 o 
  -7   2  14        0.69        0.34      2.48 o 
  -6   2  14       63.76       67.54      7.30 o 
  -5   2  14       59.37       55.14      6.53 o 
  -4   2  14       39.06       37.31      5.37 o 
  -3   2  14      111.06      109.10      5.31 o 
  -2   2  14       17.06       22.01      6.00 o 
  -1   2  14       80.62       76.80      4.46 o 
   0   2  14        8.61        9.79      2.12 o 
   1   2  14       56.11       55.02      3.83 o 
   2   2  14      182.45      188.41     11.00 o 
   3   2  14       12.23        7.03      3.79 o 
   4   2  14        2.98       -1.35      2.01 o 
   5   2  14        3.56        3.54      2.50 o 
  -7   3  14        8.29        6.40      4.11 o 
  -6   3  14       11.88        3.93      3.39 o 
  -5   3  14       11.94       12.73      4.29 o 
  -4   3  14        5.15        0.98      1.90 o 
  -3   3  14       12.02       14.45      3.89 o 
  -2   3  14        2.15       -1.63      4.01 o 
  -1   3  14       60.72       62.21      5.65 o 
   0   3  14       10.68        7.04      4.25 o 
   1   3  14       22.07       16.89      5.28 o 
   2   3  14       10.00       11.34      4.75 o 
   3   3  14        4.02        6.42      4.16 o 
   4   3  14        0.67        4.20      4.35 o 
  -5   4  14       10.87       12.49      4.34 o 
  -4   4  14        5.16        3.83      2.97 o 
  -3   4  14       17.20       16.06      3.96 o 
  -2   4  14        8.42        7.26      2.50 o 
  -1   4  14        0.75        0.37      3.57 o 
   0   4  14        9.70        8.21      4.41 o 
   1   4  14       15.35        7.43      5.26 o 
   2   4  14        1.21       -3.62      4.21 o 
  -4  -4  15        3.34        3.72      3.32 o 
  -3  -4  15        8.93        9.99      3.00 o 
  -2  -4  15        2.01        1.24      2.50 o 
  -1  -4  15        7.22        7.78      4.06 o 
   0  -4  15        1.77        4.15      3.61 o 
   1  -4  15        5.82        2.02      3.62 o 
   2  -4  15        4.14        2.85      3.78 o 
  -7  -3  15       13.08       11.56      5.10 o 
  -6  -3  15        1.68        0.95      2.88 o 
  -5  -3  15       34.27       39.03      6.92 o 
  -4  -3  15       19.47       21.12      4.79 o 
  -3  -3  15       29.11       30.88      3.62 o 
  -2  -3  15        4.05        2.82      1.81 o 
  -1  -3  15        9.87       10.03      2.84 o 
   0  -3  15        0.11        1.69      2.61 o 
   1  -3  15        8.72       13.24      4.47 o 
   2  -3  15        9.25        8.98      4.25 o 
   3  -3  15       12.43       10.21      4.39 o 
   4  -3  15        0.71        1.27      3.39 o 
  -8  -2  15        7.28        6.82      3.71 o 
  -7  -2  15        3.49       -0.16      2.15 o 
  -6  -2  15       40.51       28.83      5.34 o 
  -5  -2  15       29.52       28.42      5.15 o 
  -4  -2  15       18.41       13.28      3.55 o 
  -3  -2  15      118.45      116.11      5.22 o 
  -2  -2  15       32.89       43.11      3.98 o 
  -1  -2  15       29.05       29.72      3.04 o 
   0  -2  15       48.70       58.93      6.05 o 
   1  -2  15        9.42        6.84      3.01 o 
   2  -2  15       11.28       18.62      4.73 o 
   3  -2  15        8.01       11.04      3.94 o 
   4  -2  15        2.54        2.66      3.34 o 
   5  -2  15        0.15        2.58      3.28 o 
  -8  -1  15        0.22       -2.73      1.90 o 
  -7  -1  15        2.88        2.06      2.45 o 
  -6  -1  15       82.42       72.01      7.01 o 
  -5  -1  15       62.96       64.71      6.49 o 
  -4  -1  15      291.50      285.80     12.10 o 
  -3  -1  15      100.86       98.96      4.31 o 
  -2  -1  15      115.53      117.67      4.66 o 
  -1  -1  15       13.48       13.65      2.00 o 
   0  -1  15       95.74       99.42      6.77 o 
   1  -1  15       63.01       65.76      6.21 o 
   2  -1  15      201.03      191.32     10.35 o 
   3  -1  15       12.82       12.94      3.76 o 
   4  -1  15       15.48       20.51      4.91 o 
   5  -1  15        6.78        8.20      3.59 o 
   6  -1  15        3.29        5.60      3.50 o 
  -9   0  15        8.23        7.89      3.68 o 
  -8   0  15       14.49       19.04      4.70 o 
  -7   0  15        3.90        3.98      2.38 o 
  -6   0  15        9.01       12.54      3.45 o 
  -5   0  15      117.80      116.83      7.77 o 
  -4   0  15       41.21       46.81      5.11 o 
  -3   0  15      411.72      403.14      9.08 o 
  -2   0  15        0.00       -0.29      1.30 o 
  -1   0  15       91.88      105.17      4.41 o 
   0   0  15       26.64       35.39      3.41 o 
   1   0  15       31.43       41.91      5.07 o 
   2   0  15        5.66        8.15      2.98 o 
   3   0  15        1.54       -1.58      1.59 o 
   4   0  15        5.53        5.48      3.00 o 
   5   0  15        2.47        2.35      2.09 o 
   6   0  15        0.64        0.65      2.24 o 
  -8   1  15        0.21       -0.49      2.18 o 
  -7   1  15        2.75        2.16      2.62 o 
  -6   1  15       82.40       68.38      6.90 o 
  -5   1  15       65.89       61.20      6.32 o 
  -4   1  15      288.66      284.44     12.11 o 
  -3   1  15      100.98      116.68      4.84 o 
  -2   1  15      115.18      114.22      4.93 o 
  -1   1  15       13.19       14.69      2.32 o 
   0   1  15       95.86       75.31      4.07 o 
   1   1  15       65.24       63.07      6.51 o 
   2   1  15      201.05      227.25     11.60 o 
   3   1  15       12.59       14.39      4.07 o 
   4   1  15       15.59       15.77      4.62 o 
   5   1  15        7.09        7.89      2.76 o 
   6   1  15        3.36        1.92      2.42 o 
  -8   2  15        7.54       11.13      4.28 o 
  -7   2  15        3.37        2.56      2.98 o 
  -6   2  15       42.55       39.75      5.97 o 
  -5   2  15       28.68       33.36      5.47 o 
  -4   2  15       17.59       24.84      4.62 o 
  -3   2  15      116.10      117.52      5.56 o 
  -2   2  15       32.68       37.86      3.72 o 
  -1   2  15       29.47       30.68      3.36 o 
   0   2  15       47.80       51.81      7.61 o 
   1   2  15        8.86        7.54      2.14 o 
   2   2  15       10.77       13.18      4.55 o 
   3   2  15        7.94        8.65      3.78 o 
   4   2  15        2.39        2.87      3.27 o 
   5   2  15        0.13        1.52      2.55 o 
  -7   3  15       13.24       10.18      4.75 o 
  -6   3  15        1.82        2.84      3.34 o 
  -5   3  15       34.92       33.93      6.10 o 
  -4   3  15       19.58       16.36      4.51 o 
  -3   3  15       28.93       22.93      3.58 o 
  -2   3  15        3.47        2.44      2.06 o 
  -1   3  15       10.09        6.50      2.31 o 
   0   3  15        0.05       -1.47      1.68 o 
   1   3  15        8.66       14.09      2.92 o 
   2   3  15        9.10       -2.48      3.50 o 
   3   3  15       12.33       11.83      4.76 o 
   4   3  15        0.69        1.36      3.92 o 
  -4   4  15        3.36       -0.16      3.23 o 
  -3   4  15        8.54        7.97      3.37 o 
  -2   4  15        2.00       -1.08      2.22 o 
  -1   4  15        7.09        3.08      2.19 o 
   0   4  15        1.64       -2.08      4.33 o 
   1   4  15        5.98       -1.83      4.64 o 
   2   4  15        4.34        7.35      5.63 o 
  -4  -4  16        4.48        6.76      4.04 o 
  -3  -4  16       11.36        5.54      3.68 o 
  -2  -4  16       11.59        9.08      6.39 o 
  -1  -4  16        7.74       12.26      4.73 o 
   0  -4  16        7.50        6.27      4.40 o 
   1  -4  16        4.37        1.72      3.82 o 
  -6  -3  16        6.76       15.88      5.09 o 
  -5  -3  16       30.42       38.96      6.82 o 
  -4  -3  16       62.28       75.65      8.16 o 
  -3  -3  16        4.82       -0.50      1.60 o 
  -2  -3  16       29.72       21.34      4.50 o 
  -1  -3  16        3.11        2.11      3.01 o 
   0  -3  16       15.43       15.32      4.49 o 
   1  -3  16        2.21        0.57      2.95 o 
   2  -3  16        0.56        3.21      3.28 o 
   3  -3  16        5.10        3.68      3.34 o 
  -7  -2  16        6.27        7.63      3.34 o 
  -6  -2  16        7.57        8.24      3.45 o 
  -5  -2  16        9.69       14.34      3.91 o 
  -4  -2  16        2.90        2.42      2.30 o 
  -3  -2  16       21.40       28.72      7.15 o 
  -2  -2  16       10.75       15.42      2.50 o 
  -1  -2  16       13.48       15.34      2.44 o 
   0  -2  16       16.58       17.30      4.20 o 
   1  -2  16        6.97       10.89      3.87 o 
   2  -2  16       21.55       28.64      5.47 o 
   3  -2  16        5.69        3.98      3.22 o 
   4  -2  16       12.18        9.04      4.08 o 
  -8  -1  16        0.59       -0.24      2.43 o 
  -7  -1  16       17.32       19.34      4.42 o 
  -6  -1  16        4.18        0.77      1.99 o 
  -5  -1  16       64.08       55.93      6.27 o 
  -4  -1  16       92.42       89.25      6.80 o 
  -3  -1  16      100.51       99.75      4.51 o 
  -2  -1  16       42.75       50.73      3.45 o 
  -1  -1  16       35.17       41.73      5.60 o 
   0  -1  16        1.89        1.15      1.85 o 
   1  -1  16        0.13        1.41      2.04 o 
   2  -1  16       34.95       39.74      5.75 o 
   3  -1  16      103.83      114.44      8.53 o 
   4  -1  16       20.09       24.38      5.37 o 
   5  -1  16       11.78        8.27      3.91 o 
  -8   0  16       60.13       61.90      7.39 o 
  -7   0  16        2.38        4.30      2.55 o 
  -6   0  16       39.87       37.31      5.39 o 
  -5   0  16       15.50       14.48      3.73 o 
  -4   0  16      572.93      580.87     18.16 o 
  -3   0  16       17.68       18.05      3.25 o 
  -2   0  16        1.54        1.12      2.08 o 
  -1   0  16       91.43       94.92      4.36 o 
   0   0  16       34.61       40.73      4.90 o 
   1   0  16        5.37        5.57      2.64 o 
   2   0  16       27.46       30.79      4.93 o 
   3   0  16        3.82        6.03      2.92 o 
   4   0  16        8.07       13.37      4.23 o 
   5   0  16       11.78       12.02      4.18 o 
  -8   1  16        0.55       -3.05      2.04 o 
  -7   1  16       17.31       19.51      4.59 o 
  -6   1  16        4.50        2.68      2.92 o 
  -5   1  16       64.65       69.49      6.92 o 
  -4   1  16       96.71       89.76      6.87 o 
  -3   1  16       99.77      100.74      4.82 o 
  -2   1  16       44.04       44.57      3.54 o 
  -1   1  16       35.58       39.91      4.09 o 
   0   1  16        1.66        0.71      1.97 o 
   1   1  16        0.23        2.11      2.85 o 
   2   1  16       34.38       30.88      5.46 o 
   3   1  16      103.37      102.72      8.64 o 
   4   1  16       19.93       24.15      5.39 o 
   5   1  16       11.53       16.66      4.69 o 
  -7   2  16        6.34        4.08      3.48 o 
  -6   2  16        6.87        5.14      3.25 o 
  -5   2  16       10.49        7.12      3.39 o 
  -4   2  16        2.58        4.39      2.68 o 
  -3   2  16       19.69       21.04      3.09 o 
  -2   2  16       10.74       10.77      2.99 o 
  -1   2  16       13.46       17.41      3.82 o 
   0   2  16       16.74       21.22      3.08 o 
   1   2  16        7.45       11.34      4.08 o 
   2   2  16       22.46       14.05      4.57 o 
   3   2  16        5.73        5.00      3.56 o 
   4   2  16       11.80       14.13      5.08 o 
  -6   3  16        6.82       16.82      5.19 o 
  -5   3  16       30.02       21.71      5.51 o 
  -4   3  16       63.05       71.09      8.14 o 
  -3   3  16        4.66       -1.10      2.13 o 
  -2   3  16       30.35       31.71      4.09 o 
  -1   3  16        2.98        3.03      2.76 o 
   0   3  16       14.83       11.36      2.79 o 
   1   3  16        2.10        1.49      3.85 o 
   2   3  16        0.60        2.51      4.39 o 
   3   3  16        4.82        1.55      4.18 o 
  -4   4  16        4.45       -0.83      3.06 o 
  -3   4  16       11.56       11.59      4.19 o 
  -2   4  16       11.58       14.72      3.44 o 
  -1   4  16        7.85        7.42      2.84 o 
   0   4  16        7.28        1.93      4.51 o 
   1   4  16        4.39       12.07      5.85 o 
  -2  -4  17        2.95        0.14      3.79 o 
  -1  -4  17        0.28        3.34      3.62 o 
  -6  -3  17        1.38        0.43      3.04 o 
  -5  -3  17       10.20       11.42      4.51 o 
  -4  -3  17       10.94       11.74      4.12 o 
  -3  -3  17        1.37        0.03      2.38 o 
  -2  -3  17       46.27       59.64      4.87 o 
  -1  -3  17        4.89        5.21      3.48 o 
   0  -3  17       17.31       27.07      5.90 o 
   1  -3  17        6.91        5.62      3.49 o 
   2  -3  17        0.53        1.88      3.23 o 
   3  -3  17        1.29        3.61      3.90 o 
  -7  -2  17        3.85       10.03      4.21 o 
  -6  -2  17       37.10       48.74      7.00 o 
  -5  -2  17        5.22        4.63      3.08 o 
  -4  -2  17       12.70       14.11      3.92 o 
  -3  -2  17       36.96       35.56      3.54 o 
  -2  -2  17        5.43        2.22      2.01 o 
  -1  -2  17       22.16       20.89      4.32 o 
   0  -2  17        3.21        1.65      2.54 o 
   1  -2  17       13.55       15.20      4.14 o 
   2  -2  17       30.62       25.15      5.41 o 
   3  -2  17       35.80       36.01      6.49 o 
   4  -2  17        3.32        3.97      3.58 o 
  -8  -1  17        0.38       -1.42      2.18 o 
  -7  -1  17       16.87       25.78      5.29 o 
  -6  -1  17        0.80       -1.06      2.18 o 
  -5  -1  17        8.57       11.99      3.44 o 
  -4  -1  17       55.74       55.56      6.06 o 
  -3  -1  17       88.90       93.90      4.58 o 
  -2  -1  17       83.83       86.34      4.35 o 
  -1  -1  17        0.23       -0.10      1.13 o 
   0  -1  17        1.34        0.31      2.00 o 
   1  -1  17        5.40        9.59      3.36 o 
   2  -1  17        3.30        5.69      3.32 o 
   3  -1  17       14.91       21.22      4.90 o 
   4  -1  17        7.54       10.38      3.83 o 
   5  -1  17        1.18        2.31      3.40 o 
  -8   0  17       11.10       19.24      4.85 o 
  -7   0  17       16.08       15.98      4.16 o 
  -6   0  17       33.25       34.47      5.39 o 
  -5   0  17       73.56       60.85      6.34 o 
  -4   0  17      248.69      225.39     10.77 o 
  -3   0  17       61.65       65.34      6.57 o 
  -2   0  17        0.04        0.05      1.08 o 
  -1   0  17       11.56       16.72      2.36 o 
   0   0  17        5.83        8.57      2.90 o 
   1   0  17       34.95       30.22      4.82 o 
   2   0  17        0.38       -0.99      1.79 o 
   3   0  17       15.71       23.99      4.99 o 
   4   0  17       68.79       89.69      8.63 o 
   5   0  17        1.73        1.76      3.23 o 
  -8   1  17        0.42       -2.27      2.55 o 
  -7   1  17       16.96       23.86      5.20 o 
  -6   1  17        0.67        2.15      2.84 o 
  -5   1  17        8.53        5.46      3.09 o 
  -4   1  17       58.68       63.48      6.44 o 
  -3   1  17       89.14       92.03      4.81 o 
  -2   1  17       82.47       88.72      7.80 o 
  -1   1  17        0.25        2.65      3.07 o 
   0   1  17        1.27        0.54      2.62 o 
   1   1  17        5.29        0.86      2.82 o 
   2   1  17        3.10        4.76      3.06 o 
   3   1  17       14.16       24.56      5.26 o 
   4   1  17        7.57        7.40      3.63 o 
   5   1  17        1.14        1.69      3.18 o 
  -7   2  17        3.84        3.14      3.29 o 
  -6   2  17       37.55       31.13      5.97 o 
  -5   2  17        4.95        7.18      3.75 o 
  -4   2  17       13.00       16.31      4.06 o 
  -3   2  17       38.81       44.99      4.59 o 
  -2   2  17        5.49        5.06      2.32 o 
  -1   2  17       21.82       25.48      3.38 o 
   0   2  17        3.45        4.14      2.08 o 
   1   2  17       13.92       11.67      4.57 o 
   2   2  17       31.15       36.65      6.39 o 
   3   2  17       35.66       23.10      5.57 o 
   4   2  17        3.49       10.77      4.56 o 
  -6   3  17        1.29       -0.95      2.98 o 
  -5   3  17       10.43       17.18      4.97 o 
  -4   3  17       11.28       20.90      5.42 o 
  -3   3  17        1.43       -1.35      2.14 o 
  -2   3  17       45.72       50.19      4.85 o 
  -1   3  17        4.84        6.93      2.68 o 
   0   3  17       17.53       16.97      3.37 o 
   1   3  17        6.99        8.91      4.59 o 
   2   3  17        0.53        5.48      4.37 o 
   3   3  17        1.22       -0.34      3.85 o 
  -2   4  17        2.93        5.69      2.97 o 
  -1   4  17        0.32       -0.66      2.34 o 
  -5  -3  18        9.22        1.05      3.06 o 
  -4  -3  18        6.66        4.65      3.39 o 
  -3  -3  18        4.07        3.36      2.92 o 
  -2  -3  18        2.22        2.58      3.28 o 
  -1  -3  18        9.77       11.75      4.41 o 
   0  -3  18        0.76        2.12      3.42 o 
   1  -3  18       16.19       23.42      6.05 o 
   2  -3  18        3.66        8.13      4.92 o 
  -7  -2  18        0.44        1.64      3.00 o 
  -6  -2  18        4.40        8.38      3.70 o 
  -5  -2  18       28.85       21.69      4.85 o 
  -4  -2  18       24.97       21.11      4.73 o 
  -3  -2  18       74.18       73.87      7.21 o 
  -2  -2  18       59.72       59.89      6.89 o 
  -1  -2  18       16.43       23.49      4.82 o 
   0  -2  18        7.36        0.19      2.73 o 
   1  -2  18       10.48       13.72      4.39 o 
   2  -2  18        6.38        0.10      2.87 o 
   3  -2  18        0.80        1.27      3.47 o 
  -7  -1  18       15.86       18.45      4.77 o 
  -6  -1  18        5.20       -0.33      2.01 o 
  -5  -1  18       11.84       14.22      4.14 o 
  -4  -1  18       88.08       75.68      7.04 o 
  -3  -1  18       37.82       38.66     12.95 o 
  -2  -1  18      154.52      169.59      8.12 o 
  -1  -1  18       18.84       14.01      3.57 o 
   0  -1  18       37.74       35.29      5.43 o 
   1  -1  18        4.31        3.56      2.84 o 
   2  -1  18        3.48        2.71      3.13 o 
   3  -1  18       15.63       18.55      4.80 o 
   4  -1  18        3.81        5.11      3.47 o 
  -8   0  18        0.02        0.22      2.56 o 
  -7   0  18        0.11        0.30      2.50 o 
  -6   0  18        0.04        0.66      1.94 o 
  -5   0  18       46.38       39.76      5.56 o 
  -4   0  18        0.44       -1.31      1.81 o 
  -3   0  18       35.28       39.70      3.41 o 
  -2   0  18        0.01        2.02      1.66 o 
  -1   0  18       57.66       59.08      3.88 o 
   0   0  18        4.99        1.21      2.37 o 
   1   0  18       32.64       28.71      5.06 o 
   2   0  18        4.79        4.64      3.00 o 
   3   0  18       56.88       60.02      7.25 o 
   4   0  18        5.48        5.16      3.27 o 
  -7   1  18       16.10       17.65      4.61 o 
  -6   1  18        5.00        5.43      3.28 o 
  -5   1  18       12.19        9.70      3.70 o 
  -4   1  18       85.06       83.37      7.56 o 
  -3   1  18       37.07       41.15      3.71 o 
  -2   1  18      154.77      165.91      6.42 o 
  -1   1  18       18.67       16.52      4.08 o 
   0   1  18       37.21       29.38      5.18 o 
   1   1  18        4.06        9.36      3.44 o 
   2   1  18        3.67        5.47      3.69 o 
   3   1  18       15.94       12.03      4.29 o 
   4   1  18        3.82        4.21      3.49 o 
  -7   2  18        0.44        0.02      3.05 o 
  -6   2  18        4.24        4.97      3.61 o 
  -5   2  18       29.03       27.15      5.66 o 
  -4   2  18       25.34       32.62      5.80 o 
  -3   2  18       75.05       85.71      5.42 o 
  -2   2  18       59.52       59.37      4.69 o 
  -1   2  18       16.18       21.92      3.35 o 
   0   2  18        7.49       12.39      4.63 o 
   1   2  18       10.42        8.84      4.05 o 
   2   2  18        6.72        6.54      3.85 o 
   3   2  18        0.81        3.83      4.11 o 
  -5   3  18        9.76        8.82      4.54 o 
  -4   3  18        6.29        3.55      3.35 o 
  -3   3  18        3.97       -0.23      2.23 o 
  -2   3  18        1.91        0.41      2.24 o 
  -1   3  18        9.73        9.55      3.06 o 
   0   3  18        0.82        5.45      2.43 o 
   1   3  18       15.98       17.82      5.69 o 
   2   3  18        3.56        6.28      4.89 o 
  -4  -3  19        3.75        2.69      3.44 o 
  -3  -3  19        5.19        4.90      3.42 o 
  -2  -3  19       28.32       39.11      6.44 o 
  -1  -3  19        1.15        1.51      3.42 o 
   0  -3  19        1.55        2.30      3.61 o 
   1  -3  19        0.83        1.69      3.51 o 
  -6  -2  19       21.87       34.60      6.65 o 
  -5  -2  19        5.87        3.04      2.71 o 
  -4  -2  19        6.94        7.51      3.23 o 
  -3  -2  19       31.52       28.15      5.11 o 
  -2  -2  19       18.97       21.26      4.68 o 
  -1  -2  19       20.75       20.54      4.86 o 
   0  -2  19       12.26       20.18      5.08 o 
   1  -2  19        1.14        2.59      3.22 o 
   2  -2  19        0.38       -1.11      3.21 o 
  -7  -1  19       46.27       58.31      7.65 o 
  -6  -1  19        3.53        3.62      2.76 o 
  -5  -1  19       11.97        9.11      3.36 o 
  -4  -1  19        6.45        2.29      2.56 o 
  -3  -1  19       93.24      102.26      7.54 o 
  -2  -1  19       38.20       36.77      4.46 o 
  -1  -1  19        2.39        2.62      2.37 o 
   0  -1  19       21.21       37.01      5.70 o 
   1  -1  19        4.84        8.25      3.41 o 
   2  -1  19        0.19        1.35      2.66 o 
   3  -1  19       12.09        9.35      3.96 o 
  -7   0  19        0.05       -0.01      2.49 o 
  -6   0  19       12.04        7.44      3.36 o 
  -5   0  19        0.22       -1.28      1.94 o 
  -4   0  19       50.45       38.04      5.42 o 
  -3   0  19       39.62       40.17      5.33 o 
  -2   0  19        0.43        0.65      1.49 o 
  -1   0  19       20.83       16.36      3.91 o 
   0   0  19       29.56       30.76      5.05 o 
   1   0  19        0.13        0.01      2.42 o 
   2   0  19        8.06        6.58      3.28 o 
   3   0  19        0.03       -0.66      2.48 o 
   4   0  19       12.92       14.32      4.49 o 
  -7   1  19       46.86       52.97      7.47 o 
  -6   1  19        3.56        5.39      3.43 o 
  -5   1  19       12.77       17.98      4.57 o 
  -4   1  19        6.68        8.11      3.54 o 
  -3   1  19       94.79       94.90      9.38 o 
  -2   1  19       39.09       38.28      3.70 o 
  -1   1  19        2.40        4.83      2.94 o 
   0   1  19       21.84       39.48      5.83 o 
   1   1  19        4.74        5.20      3.23 o 
   2   1  19        0.22       -0.27      2.93 o 
   3   1  19       12.46       13.28      4.68 o 
  -5   2  19        6.07       12.46      4.28 o 
  -4   2  19        6.84        8.28      3.65 o 
  -3   2  19       32.81       35.93      4.10 o 
  -2   2  19       18.81       16.58      3.18 o 
  -1   2  19       21.34       24.57      3.72 o 
   0   2  19       12.36       13.39      4.33 o 
   1   2  19        1.17        3.90      3.20 o 
   2   2  19        0.30        5.27      3.56 o 
  -4   3  19        3.98        4.04      3.92 o 
  -3   3  19        5.34       -0.21      2.58 o 
  -2   3  19       28.46       31.99      4.60 o 
  -1   3  19        1.13        2.05      2.70 o 
   0   3  19        1.48        1.81      4.41 o 
   1   3  19        0.91       -0.08      4.32 o 
  -2  -3  20        7.74        5.79      4.09 o 
  -5  -2  20        3.53        1.13      2.80 o 
  -4  -2  20        2.47        1.94      2.57 o 
  -3  -2  20        2.91        0.17      2.52 o 
  -2  -2  20       21.35       18.87      4.64 o 
  -1  -2  20       43.55       52.22      6.82 o 
   0  -2  20        1.13       -0.30      2.87 o 
   1  -2  20        1.00       -2.88      2.80 o 
   2  -2  20        6.68        5.55      4.22 o 
  -6  -1  20        3.56        5.29      3.12 o 
  -5  -1  20       32.69       45.48      6.62 o 
  -4  -1  20       18.56       16.39      4.16 o 
  -3  -1  20       19.23       19.29      4.29 o 
  -2  -1  20       23.43       31.15      4.96 o 
  -1  -1  20        3.17        2.43      2.77 o 
   0  -1  20        6.61        1.48      2.85 o 
   1  -1  20        2.15        4.22      3.13 o 
   2  -1  20        5.35        4.09      3.36 o 
   3  -1  20        3.72        9.07      4.25 o 
  -7   0  20        0.37       -2.45      2.52 o 
  -6   0  20       22.98       26.49      5.22 o 
  -5   0  20       12.35       11.33      3.69 o 
  -4   0  20       11.65       11.28      3.68 o 
  -3   0  20      163.26      169.37      9.58 o 
  -2   0  20       32.21       30.11      5.15 o 
  -1   0  20       20.00       26.81      4.94 o 
   0   0  20        3.46       11.17      3.71 o 
   1   0  20        2.29        2.92      2.91 o 
   2   0  20        3.20        9.04      4.01 o 
   3   0  20        3.91        1.74      3.11 o 
  -6   1  20        3.53        3.61      3.18 o 
  -5   1  20       32.80       42.08      6.43 o 
  -4   1  20       18.77       17.76      4.72 o 
  -3   1  20       19.44       22.42      4.75 o 
  -2   1  20       24.09       22.91      6.22 o 
  -1   1  20        3.19       -1.97      2.29 o 
   0   1  20        6.40        2.83      2.83 o 
   1   1  20        2.26        4.42      3.23 o 
   2   1  20        5.37        5.64      3.50 o 
   3   1  20        3.78        9.02      4.02 o 
  -5   2  20        3.30       -1.15      3.06 o 
  -4   2  20        2.42        7.08      3.54 o 
  -3   2  20        2.56        0.47      2.92 o 
  -2   2  20       21.64       19.64      3.37 o 
  -1   2  20       42.61       52.49      6.96 o 
   0   2  20        1.20        0.95      3.39 o 
   1   2  20        0.93        6.85      3.80 o 
   2   2  20        6.70        4.65      4.18 o 
  -2   3  20        7.87        9.86      3.28 o 
  -4  -2  21       12.77       23.37      5.39 o 
  -2  -2  21       10.22       11.11      4.12 o 
  -1  -2  21       33.83       34.47      6.28 o 
   0  -2  21        2.28       -1.31      3.07 o 
  -6  -1  21        0.57        8.97      3.47 o 
  -5  -1  21        0.78        1.57      2.76 o 
  -4  -1  21       20.57       33.35      5.85 o 
  -3  -1  21       31.44       39.31      5.73 o 
  -2  -1  21       20.32       13.75      3.94 o 
  -1  -1  21        4.36        6.77      3.34 o 
   0  -1  21        6.42        4.04      2.91 o 
   1  -1  21        1.97        1.07      2.66 o 
   2  -1  21        1.05        6.19      4.00 o 
  -6   0  21       10.70        3.68      3.36 o 
  -5   0  21        9.43        6.51      3.37 o 
  -4   0  21        1.58        4.33      2.75 o 
  -3   0  21        4.03        3.57      2.61 o 
  -2   0  21        2.93        6.94      3.01 o 
  -1   0  21        6.18       11.23      3.83 o 
   0   0  21       18.02       14.82      4.21 o 
   1   0  21        2.24       -1.28      2.40 o 
   2   0  21        0.22        1.36      2.87 o 
  -6   1  21        0.58       -1.42      2.78 o 
  -5   1  21        0.58        2.98      3.09 o 
  -4   1  21       20.71       28.19      5.27 o 
  -3   1  21       30.63       36.79      5.80 o 
  -2   1  21       20.92       26.13      3.47 o 
  -1   1  21        4.36        8.72      3.66 o 
   0   1  21        6.42        9.26      3.79 o 
   1   1  21        2.05        4.62      3.50 o 
   2   1  21        1.07        4.59      3.27 o 
  -4   2  21       13.21       10.81      3.92 o 
  -3   2  21       14.79       12.77      4.42 o 
  -2   2  21       10.29       12.77      3.03 o 
  -1   2  21       34.96       35.04      6.43 o 
   0   2  21        2.21        0.55      3.93 o 
  -4  -1  22        6.51        8.58      3.96 o 
  -2  -1  22       22.47        8.36      3.78 o 
  -1  -1  22       16.63       16.81      4.40 o 
   0  -1  22       15.45       15.60      4.61 o 
  -5   0  22        4.57        5.63      3.59 o 
  -4   0  22        5.35        9.67      3.71 o 
  -3   0  22        1.86        4.28      2.84 o 
  -2   0  22        3.13        5.37      3.28 o 
  -1   0  22        4.46        4.42      2.98 o 
   0   0  22        1.23        7.13      3.59 o 
   1   0  22        9.32        7.36      3.58 o 
  -4   1  22        6.14        8.01      3.77 o 
  -3   1  22        2.06        1.57      3.00 o 
  -2   1  22       21.42       21.45      4.77 o 
  -1   1  22       16.65       19.65      4.91 o 
   0   1  22       15.64       21.08      5.09 o 
  -2   0  23       11.75       16.04      4.52 o 
  -1   0  23       13.78       19.21      4.91 o 
  -2   1  23       16.58       22.90      5.20 o 
                                                 
